# Supplementary material for: Predicting driver fatigue using HRV measures and machine learning
Source: Front Sports Act Living. 2026 Jun 3;8:1796180. doi: 10.3389/fspor.2026.1796180 (PMC13272043; doi:10.3389/fspor.2026.1796180)
Supplement: Supplementary file 1 [file Datasheet1.zip]

Archive with 4 entries (3 files):
- datasets/
- datasets/datasets HRV.xlsx
- datasets/Driving_Duration_Ensemble.ipynb
- datasets/SleepDuration_Ensemble.ipynb
