# Supplementary material for: Predicting driver fatigue using HRV measures and machine learning
Source: Front Sports Act Living. 2026 Jun 3;8:1796180. doi: 10.3389/fspor.2026.1796180 (PMC13272043; doi:10.3389/fspor.2026.1796180)
Supplement: Supplementary file 1 [file Datasheet1.zip › datasets/datasets HRV.xlsx]

## Sheet: pivot
Row Labels	Average of ROF	StdDev of ROF	Average of KSS	StdDev of KSS	Average of MeanRR	StdDev of MeanRR	Average of SDNN	StdDev of SDNN	Average of MeanHR	StdDev of MeanHR	Average of RMSSD	StdDev of RMSSD2	Average of VLF	StdDev of VLF	Average of LF	StdDev of LF	Average of HF	StdDev of HF	Average of LF_HF	StdDev of LF_HF
Normal Sleep	3.6375	1.95705	5.03125	1.76058	720.896	90.3185	45.9232	36.0116	83.1277	10.2618	43.4497	34.7652	168.18	308.383	2253.56	10667.7	1048.83	1816.11	50.2081	352.087
1	2.425	1.66237	4.35	1.62591	781.141	94.0334	38.0667	54.6429	89.8016	9.9438	62.0412	36.4446	226.199	160.006	3491.91	18807.3	1796.61	1869.13	60.4535	371.267
2	3.325	1.60747	5.05	1.4841	729.785	71.7983	36.3906	13.1209	84.3896	8.49715	42.4233	25.7384	150.886	117.954	699.043	501.205	898.703	1290.18	3.94858	7.14145
3	4.1	1.80881	5.225	1.84651	711.283	74.0085	44.0516	18.5499	82.1263	8.60969	37.9642	26.7713	127.804	112.992	1179.34	1576.65	782.517	1314.68	12.3049	42.6128
4	4.7	2.00256	5.5	1.90815	661.377	79.0628	65.184	35.2762	76.1931	9.29748	31.3699	41.0362	167.829	574.457	3643.95	10014.3	717.498	2403.78	124.125	596.918
Sleep Deprived	5.675	2.29725	6.675	1.51117	725.191	69.9447	44.5535	48.2334	84.1214	8.96908	48.3509	75.8098	631.721	3307.26	1899.08	8357.47	1678.68	7607.84	7.53016	31.1697
1	4.35	2.10677	6.025	1.51043	781.254	63.2163	54.1288	79.7038	90.8366	7.5222	80.1974	126.992	1487.64	5758.49	1654.89	3964.59	4447.12	14461.1	6.03047	23.7231
2	5.4	2.07303	6.725	1.61702	736.016	47.1153	43.6057	27.5842	85.7961	5.61162	48.6659	62.2035	499.107	2301.85	2018.52	7069.72	1150.16	3242.83	4.85657	14.1663
3	6.25	2.19265	6.975	1.34903	701.119	22.6036	44.8048	44.8361	81.6525	2.57507	30.9057	4.59362	99.6525	19.6818	3161.57	14685.5	372.54	130.172	11.2501	55.3849
4	6.7	2.16262	6.975	1.40489	682.376	86.0233	35.6746	13.6037	78.2003	11.9132	33.6345	42.8792	440.488	2244.3	761.348	600.01	744.911	2349.76	7.98351	10.2923
(blank)
(blank)
Grand Total	4.65625	2.36231	5.85313	1.83325	723.044	80.6785	45.2383	42.5022	83.6245	9.63488	45.9003	58.9321	399.95	2356.51	2076.32	9569.09	1363.76	5531.03	28.8691	250.459

## Sheet: data
MeanRR	SDNN	MeanHR	RMSSD	VLF	LF	HF	LF_HF	SleepDuration	DurasiMengemdi	ROF	KSS	Kategori ROF (lelah/tidak)	Kategori KSS (Kantuk/Tdk)
643.38	39.293	74.889	19.313	57.873	912.42	144.49	6.31476	Normal Sleep	1	1	1	0	0	93.2575
720.21	35.504	84.27	36.702	116.82	606.47	481.18	1.26038	Normal Sleep	2	1	3	0	0	83.309
724.84	35.28	84.428	37.214	119.2	584.97	509.48	1.14817	Normal Sleep	3	2	3	0	0	82.7769
571.64	103.07	62.767	8.965	20.057	7963.5	41.125	193.641	Normal Sleep	4	2	3	0	0	104.961
913.94	13.933	104.23	123.254	507.14	124.08	5228.5	0.0237315	Normal Sleep	1	3	6	0	1	65.6498
632.13	33.957	72.653	15.687	42.671	656.26	99.69	6.58301	Normal Sleep	2	4	6	1	1	94.9172
584.49	91.073	68.701	12.882	27.982	3626	68.787	52.7134	Normal Sleep	3	6	7	1	1	102.654
650.69	55.607	75.2	21.465	57.591	1469.4	168.97	8.69622	Normal Sleep	4	8	7	1	1	92.2098
831.94	23.736	94.435	74.353	268.82	305.68	1932.2	0.158203	Normal Sleep	1	0	4	0	0	72.1206
753.05	32.26	86.265	40.937	142.88	492.19	671.61	0.732851	Normal Sleep	2	1	7	0	1	79.676
693.79	44.478	79.635	28.276	89.503	923.26	281.69	3.27757	Normal Sleep	3	0	8	0	1	86.4815
855.47	45.11	97.396	107.14	411.6	822.31	3859.6	0.213056	Normal Sleep	4	1	5	0	0	70.1369
710.66	37.552	82.777	31.921	104.01	705.97	383.95	1.8387	Normal Sleep	1	3	5	0	0	84.4286
739.53	33.542	85.879	39.236	132.2	510.22	573.65	0.889427	Normal Sleep	2	4	6	1	1	81.1326
835.63	22.609	96.328	94.862	280.7	237.22	3352.6	0.070757	Normal Sleep	3	4	7	1	1	71.8021
614.11	74.643	71.798	16.014	37.853	2480.7	106.99	23.1863	Normal Sleep	4	4	7	1	1	97.7024
806.89	26.1432	92.691	60.153	215.42	332.04	1464.5	0.226726	Normal Sleep	1	2	6	0	1	74.3596
693.02	46.412	79.596	28.166	89.25	969.46	280.05	3.46174	Normal Sleep	2	3	7	0	1	86.5776
676.69	50.29	77.707	24.082	76.172	1192	219.63	5.42731	Normal Sleep	3	4	7	1	1	88.6669
711.17	37.282	82.825	32.207	104.96	671.29	398.53	1.68442	Normal Sleep	4	4	8	1	1	84.368
812.47	25.724	93.213	62.245	225.73	329.19	1529.4	0.215241	Normal Sleep	1	3	4	0	0	73.8489
726.4	34.4	85.273	37.752	120.3	573.03	532.93	1.07524	Normal Sleep	2	3	4	0	0	82.5991
677.65	49.326	77.806	24.407	77.541	1125.4	226.98	4.95815	Normal Sleep	3	3	3	0	0	88.5413
591.27	87.653	69.2185	13.183	30.947	3030.9	71.138	42.6059	Normal Sleep	4	4	4	1	0	101.476
850.46	20.858	99.32	103.95	309.26	208.96	3966.95	0.0526752	Normal Sleep	1	2	4	0	0	70.5501
759.94	29.828	87.757	46.468	174.13	454.07	748.92	0.6063	Normal Sleep	2	3	4	0	0	78.9536
700.5	41.194	81.3265	29.8435	95.667	802.69	357.11	2.24774	Normal Sleep	3	4	3	1	0	85.6531
643.11	61.978	73.035	19.537	50.105	1720.3	138.14	12.4533	Normal Sleep	4	5	4	1	0	93.2966
795.07	26.943	92.088	57.72	202.05	375.43	1074.1	0.34953	Normal Sleep	1	2	3	0	0	75.4651
692.32	47.407	79.547	27.885	88.903	984.48	259.37	3.79566	Normal Sleep	2	2	4	0	0	86.6651
665.41	52.892	76.607	23.245	67.289	1267.4	192.36	6.58869	Normal Sleep	3	2	3	0	0	90.17
678.71	48.427	78.075	25.421	81.235	1063.7	242.96	4.37809	Normal Sleep	4	3	3	0	0	88.403
753.44	31.924	86.482	42.777	147.12	491.7	684.66	0.718167	Normal Sleep	1	1	1	0	0	79.6347
754.27	31.36	86.665	43.943	165.91	486.155	708.01	0.68665	Normal Sleep	2	5	6	1	1	79.5471
696.8	44.085	80.201	28.88	90.365	858.75	313.66	2.73784	Normal Sleep	3	8	7	1	1	86.1079
815.33	35.817	94.149	60.089	226.62	703.93	1502.9	0.468381	Normal Sleep	4	9	8	1	1	73.5898
832.42	23.056	96.047	83.39	271.72	278.83	2321.1	0.120128	Normal Sleep	1	9	8	1	1	72.079
753.81	31.785	86.578	43.205	153.82	491.12	686.93	0.714949	Normal Sleep	2	8	7	1	1	79.5957
696.5	44.444	79.749	28.529	90.34	867.45	295.594	2.9346	Normal Sleep	3	8	7	1	1	86.145
635.41	67.036	72.451	18.945	45.992	1930.7	111.93	17.2492	Normal Sleep	4	9	7	1	1	94.4272
782.29	27.943	89.881	52.809	192.13	397.82	954.33	0.416858	Normal Sleep	1	4	6	1	1	76.6979
756.47	30.651	86.885	44.714	169.27	473.6	713.63	0.663649	Normal Sleep	2	3	6	0	1	79.3158
698.66	43.43	81.132	29.089	92.869	822.7	322.41	2.55172	Normal Sleep	3	2	3	0	0	85.8787
800.4	37.36	93.042	54.915	198.64	646.34	1149.6	0.56223	Normal Sleep	4	5	6	1	1	74.9625
980.53	11.712	105.96	144.62	640.45	70.921	6523.3	0.010872	Normal Sleep	1	2	6	0	1	61.1914
783.96	27.381	90.421	55.767	194.72	393.85	1001.7	0.393182	Normal Sleep	2	3	7	0	1	76.5345
715.49	36.479	83.384	35.619	110.35	651.87	427.69	1.52416	Normal Sleep	3	3	3	0	0	83.8586
718.52	35.958	83.723	36.184	113.49	617.19	431.42	1.4306	Normal Sleep	4	2	1	0	0	83.505
701.14	40.423	81.806	30.414	100.27	793.63	365.22	2.17302	Normal Sleep	1	2	4	0	0	85.5749
642.88	62.213	72.839	19.524	49.999	1876.2	126.15	14.8728	Normal Sleep	2	3	4	0	0	93.33
790.96	27.312	91.489	56.693	201.24	380.54	1047.9	0.363145	Normal Sleep	3	5	5	1	0	75.8572
643.53	57.764	73.803	20.01	54.124	1586.9	151.5	10.4746	Normal Sleep	4	6	6	1	1	93.2357
863.214	19.325	100.54	106.2	343.15	202.24	4094.6	0.0493919	Normal Sleep	1	0	3	0	0	69.5077
655.82	54.212	75.857	22.333	61.421	1381.5	186.42	7.41069	Normal Sleep	2	2	4	0	0	91.4885
865.93	18.313	101.06	107.14	351.84	199.12	4147.6	0.0480085	Normal Sleep	3	4	4	1	0	69.2897
643.48	59.809	73.79	19.86	53.489	1687.7	148.96	11.3299	Normal Sleep	4	6	7	1	1	93.243
702.61	39.296	81.95	30.848	101.18	781.21	365.34	2.13831	Normal Sleep	1	1	5	0	0	85.3959
652.69	54.481	75.74	22	60.68	1388.76	178.48	7.78104	Normal Sleep	2	1	6	0	1	91.9273
898.96	16.026	102.96	113.32	501.39	139.7	4987.2	0.0280117	Normal Sleep	3	1	6	0	1	66.7438
516.51	242.42	60.467	7.9821	5.8363	64283	17.002	3780.91	Normal Sleep	4	2	6	0	1	116.164
965.12	12.906	105.9	134.16	629.11	89.95	5941.72	0.0151387	Normal Sleep	1	2	6	0	1	62.1684
641.47	26.171	73.637	18.154	54.52	406.8	116.83	3.48198	Normal Sleep	2	3	6	0	1	93.5352
645.36	56.88	74.075	20.975	54.891	1545.6	159.09	9.71526	Normal Sleep	3	4	7	1	1	92.9714
651.55	54.675	75.465	21.944	60.202	1447.1	176.69	8.19005	Normal Sleep	4	3	6	0	1	92.0881
792.18	26.969	91.928	56.862	201.695	378.12	1072.3	0.352625	Normal Sleep	1	3	4	0	0	75.7404
603.61	44.256	69.599	11.426	14.999	1017.3	37.039	27.4656	Normal Sleep	2	5	4	1	0	99.4019
663.56	53.324	76.535	23.085	66.506	1356.3	188.05	7.21244	Normal Sleep	3	6	4	1	0	90.4214
566.26	107.83	61.192	8.5331	11.968	9627.4	24.561	391.979	Normal Sleep	4	6	6	1	1	105.958
664.25	44.151	77.843	23.094	69.774	1485.7	207.67	7.15414	Normal Sleep	1	4	4	1	0	90.3274
738.78	33.795	85.653	38.442	126.02	512.44	555.22	0.922949	Normal Sleep	2	3	4	0	0	81.215
771.96	29.123	88.639	48.851	186.13	418.3	835.42	0.500706	Normal Sleep	3	3	2	0	0	77.7242
604.11	80.624	70.55	15.408	33.225	2554.6	102.18	25.001	Normal Sleep	4	2	2	0	0	99.3197
800.23	26.573	92.279	60.068	210.44	334.21	1206.4	0.277031	Normal Sleep	1	1	3	0	0	74.9784
667.55	52.76	76.698	23.524	67.365	1256.2	196.68	6.38702	Normal Sleep	2	3	5	0	0	89.8809
675.23	50.601	77.61	23.911	71.695	1197.2	213.21	5.61512	Normal Sleep	3	5	6	1	1	88.8586
672.13	51.37	77.198	23.731	71.02	1211.5	201.62	6.00883	Normal Sleep	4	5	4	1	0	89.2684
697.54	43.947	80.742	28.917	92.816	856.63	319.16	2.68401	Normal Sleep	1	2	6	0	1	86.0166
872.91	17.929	102.32	107.935	491.36	188.51	4483.1	0.042049	Normal Sleep	2	2	5	0	0	68.7356
711.34	37.051	83.196	32.234	105.08	670.44	406.11	1.65088	Normal Sleep	3	4	5	1	0	84.3479
650.865	55.274	75.361	21.6464	57.764	1460.8	169.35	8.62592	Normal Sleep	4	6	4	1	0	92.185
642.19	42.667	74.192	18.524	55.245	818.12	123.2	6.64058	Normal Sleep	1	4	4	1	0	93.4303
752.36	33.36	86.146	40.65	135.48	497.38	629.72	0.789843	Normal Sleep	2	4	6	1	1	79.7491
725.59	34.574	84.491	37.459	119.33	584.05	517.17	1.12932	Normal Sleep	3	5	7	1	1	82.6913
624.69	67.783	72.079	17.77	43.22	2270.8	108.96	20.8407	Normal Sleep	4	6	7	1	1	96.0476
782.18	28.003	89.701	52.499	191.49	407.72	915.62	0.445294	Normal Sleep	1	4	4	1	0	76.7087
743.11	33.5	86.017	40.192	133.3	510.08	592.78	0.860488	Normal Sleep	2	4	5	1	0	80.7417
691.76	47.438	79.514	27.848	87.034	998.96	256.84	3.88943	Normal Sleep	3	5	5	1	0	86.7353
622.87	69.538	71.802	17.234	42.229	2348.9	107	21.9523	Normal Sleep	4	5	6	1	1	96.3283
754.59	31.317	86.735	44.602	168.79	484.63	711.57	0.681071	Normal Sleep	1	3	6	0	1	79.5134
772.13	28.41	88.667	51.438	186.39	416.18	836.8	0.497347	Normal Sleep	2	4	6	1	1	77.7071
710.13	37.734	82.692	31.875	103.25	717.24	382.14	1.8769	Normal Sleep	3	3	6	0	1	84.4916
647.31	56.698	74.359	21.321	55.9571	1500	159.86	9.38321	Normal Sleep	4	2	5	0	0	92.6913
872.91	17.929	102.32	107.935	491.36	188.51	4483.1	0.042049	Normal Sleep	1	3	5	0	0	68.7356
683.71	47.982	78.953	26.91	83.34	1044	249.59	4.18286	Normal Sleep	2	4	8	1	1	87.7565
703.99	37.989	82.619	31.4435	102.28	718.91	369.78	1.94416	Normal Sleep	3	5	8	1	1	85.2285
712.73	36.691	83.366	34.319	110.32	662.46	425.61	1.5565	Normal Sleep	4	5	7	1	1	84.1834
823.73	24.144	93.33	67.839	240.84	318.01	1689.8	0.188194	Normal Sleep	1	2	3	0	0	72.8394
739.37	33.588	85.726	39.068	129.96	511.67	559.8	0.914023	Normal Sleep	2	3	4	0	0	81.1502
687.39	47.656	79.056	27.011	85.187	1036.2	252.33	4.10653	Normal Sleep	3	4	5	1	0	87.2867
610.91	78.582	71.623	15.905	37.617	2522.8	102.74	24.5552	Normal Sleep	4	5	6	1	1	98.2141
796.17	26.798	92.1855	59.331	209.44	368.62	1143	0.322502	Normal Sleep	1	5	6	1	1	75.3608
721.19	35.398	84.348	37.01	118.29	597.9	484.78	1.23334	Normal Sleep	2	6	6	1	1	83.1958
668.89	52.682	76.709	23.686	69.689	1237	200.39	6.17296	Normal Sleep	3	6	7	1	1	89.7008
855.86	30.637	99.402	258.23	3679	550.59	14986	0.0367403	Normal Sleep	4	8	7	1	1	70.1049
955.92	13.107	104.96	132.01	586.17	112.48	5888.9	0.0191003	Normal Sleep	1	2	2	0	0	62.7668
873.35	16.741	102.65	112.4	491.44	140	4670	0.0299786	Normal Sleep	2	4	4	1	0	68.701
712	36.894	83.309	34.139	105.37	668.83	422.66	1.58243	Normal Sleep	3	6	6	1	1	84.2697
651.51	54.751	75.39	21.797	58.124	1447.8	173.76	8.33218	Normal Sleep	4	6	8	1	1	92.0938
663.98	53.218	77.708	22.635	68.389	1232.5	199.73	6.17083	Normal Sleep	1	1	3	0	0	90.3642
748.12	33.448	86.108	40.458	134.45	506.83	625.3	0.810539	Normal Sleep	2	2	3	0	0	80.201
719.72	35.708	84.183	36.549	115.46	611.41	463.215	1.31993	Normal Sleep	3	2	4	0	0	83.3658
623.08	69.108	72.066	17.728	42.974	2286.8	107.25	21.3221	Normal Sleep	4	3	4	0	0	96.2958
832.11	23.056	95.753	81.422	269.248	301.62	1933.7	0.155981	Normal Sleep	1	2	5	0	0	72.1059
898.96	16.026	102.96	113.32	501.39	139.7	4987.2	0.0280117	Normal Sleep	2	3	4	0	0	66.7438
695.53	44.458	79.675	28.294	89.935	919.76	294.29	3.12535	Normal Sleep	3	4	4	1	0	86.2652
635.36	67.381	72.121	18.401	45.61	1995.86	110.92	17.9937	Normal Sleep	4	4	6	1	1	94.4347
812.97	24.755	93.236	64.483	225.77	323.14	1534.4	0.210597	Normal Sleep	1	2	3	0	0	73.8035
732.42	34.39	85.396	37.804	122.91	563.28	533.45	1.05592	Normal Sleep	2	5	6	1	1	81.9202
678.2	48.771	78.01	24.408	78.391	1069.7	232.69	4.5971	Normal Sleep	3	5	7	1	1	88.4695
593.72	86.72	69.29	14.717	31.073	2985.3	72.299	41.291	Normal Sleep	4	6	7	1	1	101.058
850.92	19.347	99.871	105.54	324.85	205.37	4057	0.0506211	Normal Sleep	1	4	6	1	1	70.5119
761.74	29.468	88.223	46.789	175.65	446.51	763.31	0.584965	Normal Sleep	2	5	3	1	0	78.767
700.94	41.081	81.541	30.025	95.926	795.6	362.9	2.19234	Normal Sleep	3	6	2	1	0	85.5993
643.34	59.886	73.777	19.771	50.258	1694.3	143.15	11.8358	Normal Sleep	4	6	2	1	0	93.2633
637.29	33.31	73.564	17.9855	48.378	739.1	110.14	6.71055	Normal Sleep	1	5	7	1	1	94.1487
758.96	30.169	87.287	45.631	171.94	472.13	740.42	0.637652	Normal Sleep	2	5	4	1	0	79.0555
699.91	43.17	81.15	29.662	94.097	818.03	327.74	2.49597	Normal Sleep	3	3	3	0	0	85.7253
769.13	29.353	88.47	47.84	183.63	437.49	771.19	0.567292	Normal Sleep	4	5	3	1	0	78.0102
659.67	58.532	77.422	21.587	66.48	1724.1	182.98	9.42234	Normal Sleep	1	2	3	0	0	90.9546
789.75	27.345	90.976	56.287	196.7	388.13	1003.2	0.386892	Normal Sleep	2	2	4	0	0	75.9734
716.65	36.448	83.505	36.169	112.83	635.79	430.39	1.47724	Normal Sleep	3	3	4	0	0	83.7229
768.49	29.437	88.404	47.131	176.93	445.44	767.24	0.580575	Normal Sleep	4	3	6	0	1	78.0752
813.12	24.697	93.243	65.327	227.6	322.05	1554	0.207239	Normal Sleep	1	1	6	0	1	73.7898
633.76	39.68	72.727	16.704	43.089	795.48	100.39	7.9239	Normal Sleep	2	1	7	0	1	94.6731
566.55	107.79	62.169	8.9073	16.204	9517.7	36.37	261.691	Normal Sleep	3	3	7	0	1	105.904
596.8	82.978	69.5706	14.874	32.064	2775.3	79.966	34.706	Normal Sleep	4	4	8	1	1	100.536
867.95	18.163	101.48	107.31	375.94	189.22	4387.7	0.0431251	Normal Sleep	1	1	4	0	0	69.1284
600.77	81.283	70.512	15.279	32.559	2725.8	80.216	33.9808	Normal Sleep	2	2	4	0	0	99.8718
703.62	38.122	82.5995	31.036	101.25	763.06	366.55	2.08174	Normal Sleep	3	4	6	1	1	85.2733
643.69	57.539	73.849	20.556	54.767	1584.6	154.21	10.2756	Normal Sleep	4	4	6	1	1	93.2126
690.57	47.559	79.316	27.24	85.437	999.89	253.03	3.95167	Normal Sleep	1	2	3	0	0	86.8847
867.95	18.163	101.48	107.31	375.94	189.22	4387.7	0.0431251	Normal Sleep	2	5	5	1	0	69.1284
916.83	13.866	104.32	125.01	553.26	112.89	5503.2	0.0205135	Normal Sleep	3	6	6	1	1	65.4429
637.91	64.839	72.744	19.294	47.405	1911	116.27	16.4359	Normal Sleep	4	7	6	1	1	94.0572
659.52	53.516	75.973	22.769	61.782	1358.4	186.77	7.27312	Normal Sleep	1	1	2	0	0	90.9753
773.1	28.326	88.859	52	188.71	409.56	876.4	0.467321	Normal Sleep	2	2	2	0	0	77.6096
824.09	24.03	93.708	69.636	242.08	310.98	1795.7	0.17318	Normal Sleep	3	2	2	0	0	72.8076
650.2	55.699	74.978	21.45	57.551	1483.5	161.73	9.1727	Normal Sleep	4	4	3	1	0	92.2793
622.22	367.38	70.895	13.713	31.621	119440	50.83	2349.79	Normal Sleep	1	0	3	0	0	96.4289
735.82	34.306	85.599	38.405	125.675	560.57	555.16	1.00974	Normal Sleep	2	0	3	0	0	81.5417
680.1	48.283	78.767	25.677	82.0715	1055.3	246.12	4.28775	Normal Sleep	3	2	6	0	1	88.2223
771.15	29.3305	88.541	48.271	184.15	423.93	813.69	0.520997	Normal Sleep	4	2	6	0	1	77.8059
797.87	26.792	92.209	59.907	210.32	357.14	1181.8	0.3022	Normal Sleep	1	3	4	0	0	75.2002
637.79	59.23	73.59	18.012	51.331	1346	110.63	12.1667	Normal Sleep	2	5	5	1	0	94.0749
582.77	91.271	66.743	12.38	25.578	4575.3	63.963	71.5304	Normal Sleep	3	5	6	1	1	102.957
575.65	92.3852	65.65	12.085	23.843	6168.7	52.225	118.118	Normal Sleep	4	4	4	1	0	104.23
809.99	25.969	92.971	61.922	218.65	331.24	1497.4	0.22121	Normal Sleep	1	3	6	0	1	74.075
726.22	34.507	85.228	37.467	119.65	582.69	523.67	1.1127	Normal Sleep	2	5	8	1	1	82.6196
676.9	49.888	77.724	24.216	76.202	1160.1	223.68	5.18643	Normal Sleep	3	7	8	1	1	88.6394
586.4	88.316	68.736	12.921	29.738	3283.3	70.686	46.4491	Normal Sleep	4	7	9	1	1	102.319
770.29	64.239	90.327	47.054	175.19	2653.2	849.86	3.12193	Sleep Deprived	1	2	4	0	0	77.8927
722.63	41.737	84.213	34.716	112.48	737.81	439.89	1.67726	Sleep Deprived	2	3	5	0	0	83.03
672.88	42.58	79.164	25.545	78.217	885.07	240.83	3.67508	Sleep Deprived	3	4	6	1	1	89.1689
719.57	35.879	83.858	36.255	115.06	615.15	442.7	1.38954	Sleep Deprived	4	5	6	1	1	83.3831
720.97	54.231	83.88	34.407	111.73	1280	436.17	2.93464	Sleep Deprived	1	5	6	1	1	83.2212
756.61	25.08	88.78	43.755	160.17	280.82	757.96	0.370494	Sleep Deprived	2	6	6	1	1	79.3011
709.52	17.56	82.511	32.929	105.26	172.13	389.03	0.442459	Sleep Deprived	3	7	6	1	1	84.5642
777.22	28.006	89.269	52.059	188.95	409.43	906.56	0.45163	Sleep Deprived	4	9	7	1	1	77.1982
807.63	45.601	93.43	56.346	209.07	1644.9	1340.3	1.22726	Sleep Deprived	1	0	7	0	1	74.2914
640.29	63.409	72.808	19.393	47.485	1906.2	121.37	15.7057	Sleep Deprived	2	1	9	0	1	93.7075
731.46	33.918	85.145	37.191	121.9	460.55	530.83	0.867604	Sleep Deprived	3	2	9	0	1	82.0277
642.03	43.292	73.837	18.507	54.661	938.83	121.14	7.74996	Sleep Deprived	4	2	7	0	1	93.4536
746.18	41.114	86.72	40.152	136.51	787.24	573.27	1.37324	Sleep Deprived	1	7	7	1	1	80.4096
736.58	33.08	86.133	39.576	133.97	628.94	539.88	1.16496	Sleep Deprived	2	7	7	1	1	81.4575
690.13	37.871	79.744	28.323	87.459	862.44	311.17	2.7716	Sleep Deprived	3	8	8	1	1	86.9401
636.53	36.468	73.541	17.695	47.253	839.53	107.2	7.83144	Sleep Deprived	4	9	8	1	1	94.2611
774.41	25.668	90.955	49.324	185	382.91	894.47	0.428086	Sleep Deprived	1	3	7	0	1	77.4783
789.66	46.313	93.038	53.649	195.82	687.27	1105.4	0.621739	Sleep Deprived	2	4	7	1	1	75.9821
679.77	31.763	79.442	26.94	82.019	502.13	262.89	1.91004	Sleep Deprived	3	5	7	1	1	88.2651
622.17	39.566	70.796	13.706	29.191	860.64	47.057	18.2893	Sleep Deprived	4	6	7	1	1	96.4367
754.84	36.838	88.117	42.124	152.38	826.44	754.46	1.09541	Sleep Deprived	1	5	4	1	0	79.487
730.87	26.043	84.938	37.042	121.36	456.26	520.29	0.876934	Sleep Deprived	2	6	5	1	0	82.0939
681.85	24.401	79.487	27.191	83.931	350.09	267.66	1.30797	Sleep Deprived	3	7	5	1	0	87.9959
623.01	28.326	71.114	14.078	31.746	491.56	56.784	8.65666	Sleep Deprived	4	7	6	1	1	96.3066
821.2	27.228	94.673	64.799	251.3	314.34	1718.2	0.182947	Sleep Deprived	1	4	6	1	1	73.0638
694.95	60.499	80.883	29.044	95.931	2565.2	345.38	7.42718	Sleep Deprived	2	5	7	1	1	86.3371
696.98	32.738	81.503	30.332	99.65	552.79	360.49	1.53344	Sleep Deprived	3	5	7	1	1	86.0857
646.04	33.547	75.982	20.374	60.002	678.99	174.88	3.88261	Sleep Deprived	4	6	7	1	1	92.8735
769.42	56.08	90.164	46.964	173.85	1259.1	834.82	1.50823	Sleep Deprived	1	7	5	1	0	77.9808
851.17	25.095	96.827	88.017	404.01	267.95	3759.5	0.0712728	Sleep Deprived	2	8	7	1	1	70.4912
754.12	43.921	87.955	42.095	151.43	1124.4	719.14	1.56353	Sleep Deprived	3	8	7	1	1	79.5629
601.49	49.48	69.575	10.996	14.649	1119.2	35.554	31.4789	Sleep Deprived	4	8	7	1	1	99.7523
814.81	44.989	94.075	58.715	212.86	1441.2	1471.5	0.979409	Sleep Deprived	1	4	5	1	0	73.6368
622.87	69.538	71.802	17.234	42.229	2348.9	107	21.9523	Sleep Deprived	2	9	7	1	1	96.3283
752.58	31.693	87.572	41.068	143.58	511.32	662.71	0.771559	Sleep Deprived	3	10	9	1	1	79.7257
642.73	60.001	74.854	19.004	57.719	2501.2	141.04	17.734	Sleep Deprived	4	10	9	1	1	93.3518
812.6	58.859	93.535	58.513	210.89	1147.5	1390	0.82554	Sleep Deprived	1	6	6	1	1	73.8371
748.68	39.667	86.833	40.356	138.37	620.73	609.97	1.01764	Sleep Deprived	2	8	7	1	1	80.141
692.13	34.819	80.409	29.012	94.183	599.04	341.83	1.75245	Sleep Deprived	3	8	8	1	1	86.6889
642.22	36.7095	74.291	18.885	55.405	640.3	136.03	4.70705	Sleep Deprived	4	8	7	1	1	93.4259
815.62	23.452	94.261	61.19	227.71	381.57	1514.8	0.251895	Sleep Deprived	1	8	8	1	1	73.5637
647.31	56.698	74.359	21.321	55.9571	1500	159.86	9.38321	Sleep Deprived	2	9	9	1	1	92.6913
696.6	18.025	81.244	29.798	98.813	204.85	358.4	0.571568	Sleep Deprived	3	9	9	1	1	86.1326
644.87	23.414	74.963	19.536	58.332	335.37	151.7	2.21074	Sleep Deprived	4	10	9	1	1	93.042
862.38	18.513	100.82	487.25	23351	162.28	61230	0.00265033	Sleep Deprived	1	7	8	1	1	69.5749
758.44	25.125	89.492	46.169	165.55	327.01	790.97	0.413429	Sleep Deprived	2	5	6	1	1	79.1098
715.31	27.509	83.221	33.614	107.199	417.97	418.91	0.997756	Sleep Deprived	3	7	4	1	0	83.8797
665.63	29.527	77.981	23.736	72.169	567.91	212.52	2.67227	Sleep Deprived	4	8	4	1	0	90.1402
830.48	47.438	95.82	74.302	267.47	1264.2	1909.2	0.662162	Sleep Deprived	1	5	7	1	1	72.2474
672.65	50.681	79.109	24.955	75.752	1307	225.7	5.79087	Sleep Deprived	2	6	8	1	1	89.1994
704.68	45.314	82.019	31.646	100.64	1072.3	366.82	2.92323	Sleep Deprived	3	6	8	1	1	85.145
992.28	10.573	116.16	272.93	14273	66.798	14887	0.004487	Sleep Deprived	4	7	8	1	1	60.4668
825.85	24.163	95.55	71.77	266.04	267.29	1809.6	0.147707	Sleep Deprived	1	0	4	0	0	72.6524
679.59	17.698	79.301	26.303	81.517	106.46	251.44	0.423401	Sleep Deprived	2	2	2	0	0	88.2885
704.19	42.865	81.704	30.932	100.51	853.26	362.505	2.35379	Sleep Deprived	3	4	5	1	0	85.2043
653.94	39.908	76.32	20.597	64.089	522.5	177.99	2.93556	Sleep Deprived	4	5	6	1	1	91.7515
762.55	50.61	90.027	46.492	169.52	1206.3	825.52	1.46126	Sleep Deprived	1	2	5	0	0	78.6834
718.82	49.85	83.47	34.111	109.42	1188	427.83	2.7768	Sleep Deprived	2	4	7	1	1	83.4701
667.57	44.62	78.684	23.842	74.7	1059.7	216.03	4.90534	Sleep Deprived	3	4	7	1	1	89.8782
554.67	47.344	35.817	10.654	5.4897	1122.1	35.154	31.9196	Sleep Deprived	4	5	7	1	1	108.172
727.18	15.939	84.713	35.849	118.06	101.11	501.1	0.201776	Sleep Deprived	1	5	6	1	1	82.5105
757.92	15.956	89.2	46.002	164.26	174.68	785.1	0.222494	Sleep Deprived	2	6	6	1	1	79.164
712.48	18.672	83.03	33.257	106.66	248.79	402.29	0.618434	Sleep Deprived	3	7	6	1	1	84.2129
665.45	19.069	77.892	23.565	71.064	278.26	210.02	1.32492	Sleep Deprived	4	9	7	1	1	90.1646
766.84	53.08	90.14	46.558	170.41	1190.8	829.94	1.4348	Sleep Deprived	1	5	4	1	0	78.2432
720.17	54.616	83.664	34.122	110.73	1250.4	432.85	2.88876	Sleep Deprived	2	6	5	1	0	83.3137
670.45	56.513	78.758	24.088	74.806	1376.7	221.89	6.20443	Sleep Deprived	3	7	7	1	1	89.4921
595.11	42.979	66.068	10.895	7.7178	840	35.49	23.6686	Sleep Deprived	4	8	7	1	1	100.822
786.54	37.661	92.874	53.373	194.08	610.75	1068	0.571863	Sleep Deprived	1	6	6	1	1	76.2835
734.62	39.508	86.085	37.877	125.04	686.76	535.34	1.28285	Sleep Deprived	2	6	7	1	1	81.6749
685.15	41.438	79.683	27.824	86.852	821.91	283.35	2.90069	Sleep Deprived	3	9	7	1	1	87.5721
733.45	34.308	85.574	38.121	123.3	562.03	539.14	1.04246	Sleep Deprived	4	7	8	1	1	81.8052
772.29	11.638	90.788	48.186	181.82	70.912	887.73	0.0798801	Sleep Deprived	1	5	6	1	1	77.691
862.08	15.998	99.753	425.54	14689	161.19	20851	0.00773056	Sleep Deprived	2	6	6	1	1	69.5991
753.37	35.854	87.944	41.38	149.08	617.18	710.18	0.869047	Sleep Deprived	3	7	6	1	1	79.6421
620.04	13.363	70.491	12.935	27.349	103.92	46.149	2.25184	Sleep Deprived	4	6	4	1	0	96.768
627.236	67.496	72.106	18.252	43.85	2203.8	110.54	19.9367	Sleep Deprived	1	8	8	1	1	95.6578
757.01	46.806	89.145	43.956	162.67	1115.2	776.13	1.43687	Sleep Deprived	2	8	8	1	1	79.2592
709.64	54.203	82.565	32.967	105.85	1655.3	391.44	4.22875	Sleep Deprived	3	9	5	1	0	84.5499
795.86	26.902	92.094	58.407	207.13	373.578	1079.2	0.346162	Sleep Deprived	4	9	6	1	1	75.3901
801.57	30.946	93.425	56.179	206.39	458.32	1292.9	0.35449	Sleep Deprived	1	5	5	1	0	74.8531
741.81	24.674	86.689	40.005	136.02	274.65	556.45	0.493575	Sleep Deprived	2	6	7	1	1	80.8832
690.98	28.701	80.129	28.531	89.312	457.74	321.52	1.42368	Sleep Deprived	3	7	7	1	1	86.8332
783.22	27.909	90.169	53.115	192.34	397.12	957.67	0.414673	Sleep Deprived	4	8	7	1	1	76.6068
800.4	26.585	93.258	55.033	204.21	426.88	1224.4	0.348644	Sleep Deprived	1	4	7	1	1	74.9625
738.52	25.807	86.142	39.64	134.02	447.49	546.87	0.818275	Sleep Deprived	2	5	7	1	1	81.2436
690.35	28.826	79.828	28.355	87.529	563.79	311.95	1.80731	Sleep Deprived	3	6	7	1	1	86.9124
654.73	43.039	76.693	20.613	65.721	1038.7	179.32	5.79244	Sleep Deprived	4	6	8	1	1	91.6408
846.32	51.206	96.437	81.931	299.63	1057.6	2938.8	0.359875	Sleep Deprived	1	5	7	1	1	70.8952
755.1	54.032	88.265	42.207	154.28	1491.4	754.5	1.97667	Sleep Deprived	2	4	8	1	1	79.4597
707.945	55.677	82.341	32.047	102.27	1696.8	379.04	4.47657	Sleep Deprived	3	4	8	1	1	84.7523
813.26	24.497	93.264	65.816	232.73	320.91	1585.6	0.20239	Sleep Deprived	4	3	6	0	1	73.7771
843.72	31.508	96.428	81.16	287.38	494.52	2669.8	0.185227	Sleep Deprived	1	3	8	0	1	71.1136
780.13	19.158	91.183	51.75	185.84	187.92	909.35	0.206653	Sleep Deprived	2	4	8	1	1	76.9103
707.08	37.323	82.094	31.963	102.02	742.73	378.63	1.96162	Sleep Deprived	3	4	7	1	1	84.856
658.65	37.078	76.91	21.322	65.97	691.39	182.82	3.78181	Sleep Deprived	4	4	7	1	1	91.0954
728.13	28.165	84.769	36.404	118.6	405.61	514.78	0.787929	Sleep Deprived	1	5	7	1	1	82.4029
736.17	41.35	86.096	39.308	131.35	617.32	536.09	1.15152	Sleep Deprived	2	6	8	1	1	81.5029
685.75	41.928	79.725	28.021	87.235	752.42	299.89	2.50899	Sleep Deprived	3	6	8	1	1	87.4954
633.93	45.999	73.063	17.189	45.752	985.7	101.97	9.66657	Sleep Deprived	4	7	8	1	1	94.6477
770.79	26.938	90.365	47.334	178.74	555.09	852.29	0.651292	Sleep Deprived	1	9	9	1	1	77.8422
782.34	28.507	91.752	52.395	188.3	350.61	1029.2	0.340663	Sleep Deprived	2	9	9	1	1	76.693
754.76	29.724	87.995	42.124	151.83	524.63	743.88	0.705262	Sleep Deprived	3	10	9	1	1	79.4955
616.04	36.051	70.105	11.962	22.094	980.24	39.685	24.7005	Sleep Deprived	4	10	9	1	1	97.3963
575.15	94.986	65.443	9.1246	23.648	7216.2	48.761	147.991	Sleep Deprived	1	5	5	1	0	104.321
757.37	34.458	89.169	44.686	162.96	871.82	780.49	1.11702	Sleep Deprived	2	9	8	1	1	79.2215
710.97	35.668	82.638	33.183	106.13	843.16	394.9	2.13512	Sleep Deprived	3	10	8	1	1	84.3917
826.23	23.862	94.409	73.234	243.52	306.36	1810.8	0.169185	Sleep Deprived	4	9	9	1	1	72.619
801.19	74.903	93.352	55.143	205.46	1057.7	1283.7	0.823946	Sleep Deprived	1	2	3	0	0	74.8886
739.12	62.135	86.338	39.924	134.56	1605	550.79	2.914	Sleep Deprived	2	3	4	0	0	81.1776
690.35	47.586	79.864	28.428	88.059	1181.1	316.71	3.72928	Sleep Deprived	3	3	5	0	0	86.9124
658.02	32.865	76.793	20.904	65.828	717.91	180.05	3.98728	Sleep Deprived	4	4	5	1	0	91.1826
808.72	33.671	93.48	57.533	210.86	504.07	1353.1	0.37253	Sleep Deprived	1	4	8	1	1	74.1913
747.85	37.462	86.802	40.242	136.8	556.28	601.67	0.92456	Sleep Deprived	2	4	7	1	1	80.23
691.88	37.016	80.23	28.847	91.096	659.41	338.47	1.94821	Sleep Deprived	3	4	7	1	1	86.7202
821.52	24.496	93.296	66.837	238.94	319.31	1615.1	0.197703	Sleep Deprived	4	5	7	1	1	73.0353
781.32	36.842	91.641	52.023	187.69	364.82	995.15	0.366598	Sleep Deprived	1	3	6	0	1	76.7931
691.22	43.086	80.141	28.659	89.611	958.79	325.74	2.94342	Sleep Deprived	2	3	7	0	1	86.803
682.17	33.745	79.496	27.55	84.036	397.21	272.64	1.4569	Sleep Deprived	3	5	7	1	1	87.9546
626.17	31.866	72.103	14.845	39.01	385.02	76.278	5.04759	Sleep Deprived	4	5	8	1	1	95.8206
825.01	81.733	94.917	69.373	255.23	2615.6	1724.2	1.51699	Sleep Deprived	1	6	4	1	0	72.7264
752.98	72.463	87.678	41.316	146.8	2552	688.46	3.70682	Sleep Deprived	2	7	7	1	1	79.6834
703.11	81.362	81.675	30.536	99.852	3347.8	361.68	9.25625	Sleep Deprived	3	8	7	1	1	85.3352
649.23	83.821	76.283	20.414	63.71	3083.6	177.09	17.4126	Sleep Deprived	4	8	7	1	1	92.4172
815.87	30.403	94.647	62.047	232.07	600.26	1569.4	0.382477	Sleep Deprived	1	5	6	1	1	73.5411
752.4	36.136	87.495	40.885	143.01	822.6	661.69	1.24318	Sleep Deprived	2	6	7	1	1	79.7448
696.89	28.737	81.458	30.132	99.06	468.62	359.87	1.30219	Sleep Deprived	3	8	8	1	1	86.0968
644.9	31.735	74.963	19.563	59.644	544.27	170.46	3.19295	Sleep Deprived	4	8	6	1	1	93.0377
908.15	39.343	108.17	730.45	28895	1137	71587	0.0158828	Sleep Deprived	1	2	3	0	0	66.0684
761.83	42.456	89.878	46.373	169.11	1260.9	823.36	1.53141	Sleep Deprived	2	4	3	1	0	78.7577
717.16	45.569	83.314	33.902	108.72	1404	426.84	3.28929	Sleep Deprived	3	5	7	1	1	83.6633
666.47	45.923	78.244	23.835	74.407	1566.2	212.63	7.36585	Sleep Deprived	4	5	7	1	1	90.0266
635.53	65.408	72.619	19.077	46.361	1921	112.13	17.1319	Sleep Deprived	1	3	7	0	1	94.4094
731.54	36.302	85.205	37.259	123.58	658.24	532.52	1.23609	Sleep Deprived	2	6	8	1	1	82.0188
682.25	42.336	79.563	27.57	85.293	1009	276.99	3.64273	Sleep Deprived	3	8	8	1	1	87.9443
627.94	47.468	72.248	15.439	41.411	1130	84.369	13.3935	Sleep Deprived	4	8	9	1	1	95.5505
832.14	26.943	96.306	79.209	283.73	447.51	2335.3	0.191628	Sleep Deprived	1	3	6	0	1	72.1033
673.06	36.485	79.222	26.157	78.336	955.63	241.28	3.96067	Sleep Deprived	2	5	5	1	0	89.1451
706.4	37.494	82.028	31.86	100.8	1004.3	369.09	2.72102	Sleep Deprived	3	5	7	1	1	84.9377
724.42	35.304	84.368	37.147	118.47	585.79	500.94	1.16938	Sleep Deprived	4	6	7	1	1	82.8249
726.06	31.551	84.55	35.391	114.2	768.385	440.68	1.74363	Sleep Deprived	1	4	6	1	1	82.6378
751.28	38.919	86.912	40.548	140.87	994.65	642.85	1.54725	Sleep Deprived	2	6	8	1	1	79.8637
696.53	38.825	81.177	29.422	96.333	974.94	351.29	2.77531	Sleep Deprived	3	8	9	1	1	86.1413
643.38	39.293	74.889	19.313	57.873	912.42	144.49	6.31476	Sleep Deprived	4	8	9	1	1	93.2575
847.51	34.52	96.768	87.484	391.07	382.21	3153.6	0.121198	Sleep Deprived	1	2	6	0	1	70.7956
755.27	29.384	88.289	42.294	158.8	429.01	756.53	0.567076	Sleep Deprived	2	3	6	0	1	79.4418
708.27	27.295	82.403	32.57	104.2	348.59	387.32	0.900005	Sleep Deprived	3	3	5	0	0	84.7135
660.88	30.709	77.48	21.758	66.795	395.83	183.91	2.1523	Sleep Deprived	4	3	4	0	0	90.788
786.16	31.278	92.4445	52.54	191	511.86	1051.6	0.486744	Sleep Deprived	1	1	4	0	0	76.3203
734.36	34.332	85.335	37.511	123.99	666.22	533.01	1.24992	Sleep Deprived	2	1	4	0	0	81.7038
684.32	30.469	79.64	27.817	85.404	506.15	279.71	1.80955	Sleep Deprived	3	2	4	0	0	87.6783
663.92	19.953	77.691	22.414	67.331	218.98	196.16	1.11633	Sleep Deprived	4	2	4	0	0	90.3723
772.13	51.026	90.372	47.793	179.94	1089.3	886.51	1.22875	Sleep Deprived	1	6	8	1	1	77.7071
726.7	56.196	84.564	35.513	115.24	1286.5	477.22	2.69582	Sleep Deprived	2	5	9	1	1	82.565
675.83	56.515	79.259	26.284	81.001	1580.3	247.17	6.39358	Sleep Deprived	3	5	7	1	1	88.7797
619.66	62.628	70.137	12.506	26.682	1701	39.98	42.5463	Sleep Deprived	4	7	7	1	1	96.8273
774.97	532.36	91.096	51.049	185.49	24986	901.03	27.7305	Sleep Deprived	1	3	7	0	1	77.4224
728.68	187.49	84.856	36.826	119.1	45437	515.59	88.1262	Sleep Deprived	2	5	8	1	1	82.3407
680.91	311.12	79.46	27.114	83.179	93652	265.61	352.592	Sleep Deprived	3	6	8	1	1	88.1174
828.15	23.827	94.427	74.217	267.03	305.89	1813.8	0.168646	Sleep Deprived	4	8	8	1	1	72.4506
														#DIV/0!
														#DIV/0!
														#DIV/0!
														#DIV/0!
														#DIV/0!
														#DIV/0!
														#DIV/0!
														#DIV/0!
														#DIV/0!
														#DIV/0!
														#DIV/0!
														#DIV/0!
														#DIV/0!
														#DIV/0!
														#DIV/0!
														#DIV/0!
														#DIV/0!
														#DIV/0!
														#DIV/0!
														#DIV/0!
														#DIV/0!
														#DIV/0!
														#DIV/0!
														#DIV/0!
														#DIV/0!
														#DIV/0!
														#DIV/0!
														#DIV/0!
														#DIV/0!
														#DIV/0!
														#DIV/0!
														#DIV/0!
														#DIV/0!
														#DIV/0!
														#DIV/0!
														#DIV/0!
														#DIV/0!
														#DIV/0!
														#DIV/0!
														#DIV/0!
														#DIV/0!
														#DIV/0!
														#DIV/0!
														#DIV/0!
														#DIV/0!
														#DIV/0!
														#DIV/0!
														#DIV/0!
														#DIV/0!
														#DIV/0!
														#DIV/0!
														#DIV/0!
														#DIV/0!
														#DIV/0!
														#DIV/0!
														#DIV/0!
														#DIV/0!
														#DIV/0!
														#DIV/0!
														#DIV/0!
														#DIV/0!
														#DIV/0!
														#DIV/0!
														#DIV/0!
														#DIV/0!
														#DIV/0!
														#DIV/0!
														#DIV/0!
														#DIV/0!
														#DIV/0!
														#DIV/0!
														#DIV/0!
														#DIV/0!
														#DIV/0!
														#DIV/0!
														#DIV/0!
														#DIV/0!
														#DIV/0!
														#DIV/0!
														#DIV/0!
														#DIV/0!
														#DIV/0!
														#DIV/0!
														#DIV/0!
														#DIV/0!
														#DIV/0!
														#DIV/0!
														#DIV/0!
														#DIV/0!
														#DIV/0!
														#DIV/0!
														#DIV/0!
														#DIV/0!
														#DIV/0!
														#DIV/0!
														#DIV/0!
														#DIV/0!
														#DIV/0!
														#DIV/0!
														#DIV/0!
														#DIV/0!
														#DIV/0!
														#DIV/0!
														#DIV/0!
														#DIV/0!
														#DIV/0!
														#DIV/0!
														#DIV/0!
														#DIV/0!
														#DIV/0!
														#DIV/0!
														#DIV/0!
														#DIV/0!
														#DIV/0!
														#DIV/0!
														#DIV/0!
														#DIV/0!
														#DIV/0!
														#DIV/0!
														#DIV/0!
														#DIV/0!
														#DIV/0!
														#DIV/0!
														#DIV/0!
														#DIV/0!
														#DIV/0!
														#DIV/0!
														#DIV/0!
														#DIV/0!
														#DIV/0!
														#DIV/0!
														#DIV/0!
														#DIV/0!
														#DIV/0!
														#DIV/0!
														#DIV/0!
														#DIV/0!
														#DIV/0!
														#DIV/0!
														#DIV/0!
														#DIV/0!
														#DIV/0!
														#DIV/0!
														#DIV/0!
														#DIV/0!
														#DIV/0!
														#DIV/0!
														#DIV/0!
														#DIV/0!
														#DIV/0!
														#DIV/0!
														#DIV/0!
														#DIV/0!
														#DIV/0!
														#DIV/0!
														#DIV/0!
														#DIV/0!
														#DIV/0!
														#DIV/0!
														#DIV/0!
														#DIV/0!
														#DIV/0!
														#DIV/0!
														#DIV/0!
														#DIV/0!
														#DIV/0!
														#DIV/0!
														#DIV/0!
														#DIV/0!
														#DIV/0!
														#DIV/0!
														#DIV/0!
														#DIV/0!
														#DIV/0!
														#DIV/0!
														#DIV/0!
														#DIV/0!
														#DIV/0!
														#DIV/0!
														#DIV/0!
														#DIV/0!
														#DIV/0!
														#DIV/0!
														#DIV/0!
														#DIV/0!
														#DIV/0!
														#DIV/0!
														#DIV/0!
														#DIV/0!
														#DIV/0!
														#DIV/0!
														#DIV/0!
														#DIV/0!
														#DIV/0!
														#DIV/0!
														#DIV/0!
														#DIV/0!
														#DIV/0!
														#DIV/0!
														#DIV/0!
														#DIV/0!
														#DIV/0!
														#DIV/0!
														#DIV/0!
														#DIV/0!
														#DIV/0!
														#DIV/0!
														#DIV/0!
														#DIV/0!
														#DIV/0!
														#DIV/0!
														#DIV/0!
														#DIV/0!
														#DIV/0!
														#DIV/0!
														#DIV/0!
														#DIV/0!
														#DIV/0!
														#DIV/0!
														#DIV/0!
														#DIV/0!
														#DIV/0!
														#DIV/0!
														#DIV/0!
														#DIV/0!
														#DIV/0!
														#DIV/0!
														#DIV/0!
														#DIV/0!
														#DIV/0!
														#DIV/0!
														#DIV/0!
														#DIV/0!
														#DIV/0!
														#DIV/0!
														#DIV/0!
														#DIV/0!
														#DIV/0!
														#DIV/0!
														#DIV/0!
														#DIV/0!
														#DIV/0!
														#DIV/0!
														#DIV/0!
														#DIV/0!
														#DIV/0!
														#DIV/0!
														#DIV/0!
														#DIV/0!
														#DIV/0!
														#DIV/0!
														#DIV/0!
														#DIV/0!
														#DIV/0!
														#DIV/0!
														#DIV/0!
														#DIV/0!
														#DIV/0!
														#DIV/0!
														#DIV/0!
														#DIV/0!
														#DIV/0!
														#DIV/0!
														#DIV/0!
														#DIV/0!
														#DIV/0!
														#DIV/0!
														#DIV/0!
														#DIV/0!
														#DIV/0!
														#DIV/0!
														#DIV/0!
														#DIV/0!
														#DIV/0!
														#DIV/0!
														#DIV/0!
														#DIV/0!
														#DIV/0!
														#DIV/0!
														#DIV/0!
														#DIV/0!
														#DIV/0!
														#DIV/0!
														#DIV/0!
														#DIV/0!
														#DIV/0!
														#DIV/0!
														#DIV/0!
														#DIV/0!
														#DIV/0!
														#DIV/0!
														#DIV/0!
														#DIV/0!
														#DIV/0!
														#DIV/0!
														#DIV/0!
														#DIV/0!
														#DIV/0!
														#DIV/0!
														#DIV/0!
														#DIV/0!
														#DIV/0!
														#DIV/0!
														#DIV/0!
														#DIV/0!
														#DIV/0!
														#DIV/0!
														#DIV/0!
														#DIV/0!
														#DIV/0!
														#DIV/0!
														#DIV/0!
														#DIV/0!
														#DIV/0!
														#DIV/0!
														#DIV/0!
														#DIV/0!
														#DIV/0!
														#DIV/0!
														#DIV/0!
														#DIV/0!
														#DIV/0!
														#DIV/0!
														#DIV/0!
														#DIV/0!
														#DIV/0!
														#DIV/0!
														#DIV/0!
														#DIV/0!
														#DIV/0!
														#DIV/0!
														#DIV/0!
														#DIV/0!
														#DIV/0!
														#DIV/0!
														#DIV/0!
														#DIV/0!
														#DIV/0!
														#DIV/0!
														#DIV/0!
														#DIV/0!
														#DIV/0!
														#DIV/0!
														#DIV/0!
														#DIV/0!
														#DIV/0!
														#DIV/0!
														#DIV/0!
														#DIV/0!
														#DIV/0!
														#DIV/0!
														#DIV/0!
														#DIV/0!
														#DIV/0!
														#DIV/0!
														#DIV/0!
														#DIV/0!
														#DIV/0!
														#DIV/0!
														#DIV/0!
														#DIV/0!
														#DIV/0!
														#DIV/0!
														#DIV/0!
														#DIV/0!
														#DIV/0!
														#DIV/0!
														#DIV/0!
														#DIV/0!
														#DIV/0!
														#DIV/0!
														#DIV/0!
														#DIV/0!
														#DIV/0!
														#DIV/0!
														#DIV/0!
														#DIV/0!
														#DIV/0!
														#DIV/0!
														#DIV/0!
														#DIV/0!
														#DIV/0!
														#DIV/0!
														#DIV/0!
														#DIV/0!
														#DIV/0!
														#DIV/0!
														#DIV/0!
														#DIV/0!
														#DIV/0!
														#DIV/0!
														#DIV/0!
														#DIV/0!
														#DIV/0!
														#DIV/0!
														#DIV/0!
														#DIV/0!
														#DIV/0!
														#DIV/0!
														#DIV/0!
														#DIV/0!
														#DIV/0!
														#DIV/0!
														#DIV/0!
														#DIV/0!
														#DIV/0!
														#DIV/0!
														#DIV/0!
														#DIV/0!
														#DIV/0!
														#DIV/0!
														#DIV/0!
														#DIV/0!
														#DIV/0!
														#DIV/0!
														#DIV/0!
														#DIV/0!
														#DIV/0!
														#DIV/0!
														#DIV/0!
														#DIV/0!
														#DIV/0!
														#DIV/0!
														#DIV/0!
														#DIV/0!
														#DIV/0!
														#DIV/0!
														#DIV/0!
														#DIV/0!
														#DIV/0!
														#DIV/0!
														#DIV/0!
														#DIV/0!
														#DIV/0!
														#DIV/0!
														#DIV/0!
														#DIV/0!
														#DIV/0!
														#DIV/0!
														#DIV/0!
														#DIV/0!
														#DIV/0!
														#DIV/0!
														#DIV/0!
														#DIV/0!
														#DIV/0!
														#DIV/0!
														#DIV/0!
														#DIV/0!
														#DIV/0!
														#DIV/0!
														#DIV/0!
														#DIV/0!
														#DIV/0!
														#DIV/0!
														#DIV/0!
														#DIV/0!
														#DIV/0!
														#DIV/0!
														#DIV/0!
														#DIV/0!
														#DIV/0!
														#DIV/0!
														#DIV/0!
														#DIV/0!
														#DIV/0!
														#DIV/0!
														#DIV/0!
														#DIV/0!
														#DIV/0!
														#DIV/0!
														#DIV/0!
														#DIV/0!
														#DIV/0!
														#DIV/0!
														#DIV/0!
														#DIV/0!
														#DIV/0!
														#DIV/0!
														#DIV/0!
														#DIV/0!
														#DIV/0!
														#DIV/0!
														#DIV/0!
														#DIV/0!
														#DIV/0!
														#DIV/0!
														#DIV/0!
														#DIV/0!
														#DIV/0!
														#DIV/0!
														#DIV/0!
														#DIV/0!
														#DIV/0!
														#DIV/0!
														#DIV/0!
														#DIV/0!
														#DIV/0!
														#DIV/0!
														#DIV/0!
														#DIV/0!
														#DIV/0!
														#DIV/0!
														#DIV/0!
														#DIV/0!
														#DIV/0!
														#DIV/0!
														#DIV/0!
														#DIV/0!
														#DIV/0!
														#DIV/0!
														#DIV/0!
														#DIV/0!
														#DIV/0!
														#DIV/0!
														#DIV/0!
														#DIV/0!
														#DIV/0!
														#DIV/0!
														#DIV/0!
														#DIV/0!
														#DIV/0!
														#DIV/0!
														#DIV/0!
														#DIV/0!
														#DIV/0!
														#DIV/0!
														#DIV/0!
														#DIV/0!
														#DIV/0!
														#DIV/0!
														#DIV/0!
														#DIV/0!
														#DIV/0!
														#DIV/0!
														#DIV/0!
														#DIV/0!
														#DIV/0!
														#DIV/0!
														#DIV/0!
														#DIV/0!
														#DIV/0!
														#DIV/0!
														#DIV/0!
														#DIV/0!
														#DIV/0!
														#DIV/0!
														#DIV/0!
														#DIV/0!
														#DIV/0!
														#DIV/0!
														#DIV/0!
														#DIV/0!
														#DIV/0!
														#DIV/0!
														#DIV/0!
														#DIV/0!
														#DIV/0!
														#DIV/0!
														#DIV/0!
														#DIV/0!
														#DIV/0!
														#DIV/0!
														#DIV/0!
														#DIV/0!
														#DIV/0!
														#DIV/0!
														#DIV/0!
														#DIV/0!
														#DIV/0!
														#DIV/0!
														#DIV/0!
														#DIV/0!
														#DIV/0!
														#DIV/0!
														#DIV/0!
														#DIV/0!
														#DIV/0!
														#DIV/0!
														#DIV/0!
														#DIV/0!
														#DIV/0!
														#DIV/0!
														#DIV/0!
														#DIV/0!
														#DIV/0!
														#DIV/0!
														#DIV/0!
														#DIV/0!
														#DIV/0!
														#DIV/0!
														#DIV/0!
														#DIV/0!
														#DIV/0!
														#DIV/0!
														#DIV/0!
														#DIV/0!
														#DIV/0!
														#DIV/0!
														#DIV/0!
														#DIV/0!
														#DIV/0!
														#DIV/0!
														#DIV/0!
														#DIV/0!
														#DIV/0!
														#DIV/0!
														#DIV/0!
														#DIV/0!
														#DIV/0!
														#DIV/0!
														#DIV/0!
														#DIV/0!
														#DIV/0!
														#DIV/0!
														#DIV/0!
														#DIV/0!
														#DIV/0!
														#DIV/0!
														#DIV/0!
														#DIV/0!
														#DIV/0!
														#DIV/0!
														#DIV/0!
														#DIV/0!
														#DIV/0!
														#DIV/0!
														#DIV/0!
														#DIV/0!
														#DIV/0!
														#DIV/0!
														#DIV/0!
														#DIV/0!
														#DIV/0!
														#DIV/0!
														#DIV/0!
														#DIV/0!
														#DIV/0!
														#DIV/0!
														#DIV/0!
														#DIV/0!
														#DIV/0!
														#DIV/0!
														#DIV/0!
														#DIV/0!
														#DIV/0!
														#DIV/0!
														#DIV/0!
														#DIV/0!
														#DIV/0!
														#DIV/0!
														#DIV/0!
														#DIV/0!
														#DIV/0!
														#DIV/0!
														#DIV/0!
														#DIV/0!
														#DIV/0!
														#DIV/0!
														#DIV/0!
														#DIV/0!
														#DIV/0!
														#DIV/0!
														#DIV/0!
														#DIV/0!
														#DIV/0!
														#DIV/0!
														#DIV/0!
														#DIV/0!
														#DIV/0!
														#DIV/0!
														#DIV/0!
														#DIV/0!
														#DIV/0!
														#DIV/0!
														#DIV/0!
														#DIV/0!
														#DIV/0!
														#DIV/0!

## Sheet: DATA FIX
MeanRR	SDNN	MeanHR	RMSSD	VLF	LF	HF	LF_HF	SleepDuration	DurasiMengemudi	ROF	KSS	Kategori ROF (lelah/tidak)	Kategori KSS (Kantuk/Tdk)	Kategori Sleep Duration	Kategori Durasi Mengemudi
643.38	39.293	74.889	19.313	57.873	912.42	144.49	6.31476	Normal Sleep	1	1	1	0	0	1	0
571.64	103.07	62.767	8.965	20.057	7963.5	41.125	193.641	Normal Sleep	4	2	3	0	0	1	1
913.94	13.933	104.23	123.254	507.14	124.08	5228.5	0.0237315	Normal Sleep	1	3	6	0	1	1	0
650.69	55.607	75.2	21.465	57.591	1469.4	168.97	8.69622	Normal Sleep	4	8	7	1	1	1	1
831.94	23.736	94.435	74.353	268.82	305.68	1932.2	0.158203	Normal Sleep	1	0	4	0	0	1	0
855.47	45.11	97.396	107.14	411.6	822.31	3859.6	0.213056	Normal Sleep	4	1	5	0	0	1	1
710.66	37.552	82.777	31.921	104.01	705.97	383.95	1.8387	Normal Sleep	1	3	5	0	0	1	0
614.11	74.643	71.798	16.014	37.853	2480.7	106.99	23.1863	Normal Sleep	4	4	7	1	1	1	1
806.89	26.1432	92.691	60.153	215.42	332.04	1464.5	0.226726	Normal Sleep	1	2	6	0	1	1	0
711.17	37.282	82.825	32.207	104.96	671.29	398.53	1.68442	Normal Sleep	4	4	8	1	1	1	1
812.47	25.724	93.213	62.245	225.73	329.19	1529.4	0.215241	Normal Sleep	1	3	4	0	0	1	0
591.27	87.653	69.2185	13.183	30.947	3030.9	71.138	42.6059	Normal Sleep	4	4	4	1	0	1	1
850.46	20.858	99.32	103.95	309.26	208.96	3966.95	0.0526752	Normal Sleep	1	2	4	0	0	1	0
643.11	61.978	73.035	19.537	50.105	1720.3	138.14	12.4533	Normal Sleep	4	5	4	1	0	1	1
795.07	26.943	92.088	57.72	202.05	375.43	1074.1	0.34953	Normal Sleep	1	2	3	0	0	1	0
678.71	48.427	78.075	25.421	81.235	1063.7	242.96	4.37809	Normal Sleep	4	3	3	0	0	1	1
753.44	31.924	86.482	42.777	147.12	491.7	684.66	0.718167	Normal Sleep	1	1	1	0	0	1	0
815.33	35.817	94.149	60.089	226.62	703.93	1502.9	0.468381	Normal Sleep	4	9	8	1	1	1	1
832.42	23.056	96.047	83.39	271.72	278.83	2321.1	0.120128	Normal Sleep	1	9	8	1	1	1	0
635.41	67.036	72.451	18.945	45.992	1930.7	111.93	17.2492	Normal Sleep	4	9	7	1	1	1	1
782.29	27.943	89.881	52.809	192.13	397.82	954.33	0.416858	Normal Sleep	1	4	6	1	1	1	0
800.4	37.36	93.042	54.915	198.64	646.34	1149.6	0.56223	Normal Sleep	4	5	6	1	1	1	1
980.53	11.712	105.96	144.62	640.45	70.921	6523.3	0.010872	Normal Sleep	1	2	6	0	1	1	0
718.52	35.958	83.723	36.184	113.49	617.19	431.42	1.4306	Normal Sleep	4	2	1	0	0	1	1
701.14	40.423	81.806	30.414	100.27	793.63	365.22	2.17302	Normal Sleep	1	2	4	0	0	1	0
643.53	57.764	73.803	20.01	54.124	1586.9	151.5	10.4746	Normal Sleep	4	6	6	1	1	1	1
863.214	19.325	100.54	106.2	343.15	202.24	4094.6	0.0493919	Normal Sleep	1	0	3	0	0	1	0
643.48	59.809	73.79	19.86	53.489	1687.7	148.96	11.3299	Normal Sleep	4	6	7	1	1	1	1
702.61	39.296	81.95	30.848	101.18	781.21	365.34	2.13831	Normal Sleep	1	1	5	0	0	1	0
516.51	242.42	60.467	7.9821	5.8363	64283	17.002	3780.91	Normal Sleep	4	2	6	0	1	1	1
965.12	12.906	105.9	134.16	629.11	89.95	5941.72	0.0151387	Normal Sleep	1	2	6	0	1	1	0
651.55	54.675	75.465	21.944	60.202	1447.1	176.69	8.19005	Normal Sleep	4	3	6	0	1	1	1
792.18	26.969	91.928	56.862	201.695	378.12	1072.3	0.352625	Normal Sleep	1	3	4	0	0	1	0
566.26	107.83	61.192	8.5331	11.968	9627.4	24.561	391.979	Normal Sleep	4	6	6	1	1	1	1
664.25	44.151	77.843	23.094	69.774	1485.7	207.67	7.15414	Normal Sleep	1	4	4	1	0	1	0
604.11	80.624	70.55	15.408	33.225	2554.6	102.18	25.001	Normal Sleep	4	2	2	0	0	1	1
800.23	26.573	92.279	60.068	210.44	334.21	1206.4	0.277031	Normal Sleep	1	1	3	0	0	1	0
672.13	51.37	77.198	23.731	71.02	1211.5	201.62	6.00883	Normal Sleep	4	5	4	1	0	1	1
697.54	43.947	80.742	28.917	92.816	856.63	319.16	2.68401	Normal Sleep	1	2	6	0	1	1	0
650.865	55.274	75.361	21.6464	57.764	1460.8	169.35	8.62592	Normal Sleep	4	6	4	1	0	1	1
642.19	42.667	74.192	18.524	55.245	818.12	123.2	6.64058	Normal Sleep	1	4	4	1	0	1	0
624.69	67.783	72.079	17.77	43.22	2270.8	108.96	20.8407	Normal Sleep	4	6	7	1	1	1	1
782.18	28.003	89.701	52.499	191.49	407.72	915.62	0.445294	Normal Sleep	1	4	4	1	0	1	0
622.87	69.538	71.802	17.234	42.229	2348.9	107	21.9523	Normal Sleep	4	5	6	1	1	1	1
754.59	31.317	86.735	44.602	168.79	484.63	711.57	0.681071	Normal Sleep	1	3	6	0	1	1	0
647.31	56.698	74.359	21.321	55.9571	1500	159.86	9.38321	Normal Sleep	4	2	5	0	0	1	1
872.91	17.929	102.32	107.935	491.36	188.51	4483.1	0.042049	Normal Sleep	1	3	5	0	0	1	0
712.73	36.691	83.366	34.319	110.32	662.46	425.61	1.5565	Normal Sleep	4	5	7	1	1	1	1
823.73	24.144	93.33	67.839	240.84	318.01	1689.8	0.188194	Normal Sleep	1	2	3	0	0	1	0
610.91	78.582	71.623	15.905	37.617	2522.8	102.74	24.5552	Normal Sleep	4	5	6	1	1	1	1
796.17	26.798	92.1855	59.331	209.44	368.62	1143	0.322502	Normal Sleep	1	5	6	1	1	1	0
855.86	30.637	99.402	258.23	3679	550.59	14986	0.0367403	Normal Sleep	4	8	7	1	1	1	1
955.92	13.107	104.96	132.01	586.17	112.48	5888.9	0.0191003	Normal Sleep	1	2	2	0	0	1	0
651.51	54.751	75.39	21.797	58.124	1447.8	173.76	8.33218	Normal Sleep	4	6	8	1	1	1	1
663.98	53.218	77.708	22.635	68.389	1232.5	199.73	6.17083	Normal Sleep	1	1	3	0	0	1	0
623.08	69.108	72.066	17.728	42.974	2286.8	107.25	21.3221	Normal Sleep	4	3	4	0	0	1	1
832.11	23.056	95.753	81.422	269.248	301.62	1933.7	0.155981	Normal Sleep	1	2	5	0	0	1	0
635.36	67.381	72.121	18.401	45.61	1995.86	110.92	17.9937	Normal Sleep	4	4	6	1	1	1	1
812.97	24.755	93.236	64.483	225.77	323.14	1534.4	0.210597	Normal Sleep	1	2	3	0	0	1	0
593.72	86.72	69.29	14.717	31.073	2985.3	72.299	41.291	Normal Sleep	4	6	7	1	1	1	1
850.92	19.347	99.871	105.54	324.85	205.37	4057	0.0506211	Normal Sleep	1	4	6	1	1	1	0
643.34	59.886	73.777	19.771	50.258	1694.3	143.15	11.8358	Normal Sleep	4	6	2	1	0	1	1
637.29	33.31	73.564	17.9855	48.378	739.1	110.14	6.71055	Normal Sleep	1	5	7	1	1	1	0
769.13	29.353	88.47	47.84	183.63	437.49	771.19	0.567292	Normal Sleep	4	5	3	1	0	1	1
659.67	58.532	77.422	21.587	66.48	1724.1	182.98	9.42234	Normal Sleep	1	2	3	0	0	1	0
768.49	29.437	88.404	47.131	176.93	445.44	767.24	0.580575	Normal Sleep	4	3	6	0	1	1	1
813.12	24.697	93.243	65.327	227.6	322.05	1554	0.207239	Normal Sleep	1	1	6	0	1	1	0
596.8	82.978	69.5706	14.874	32.064	2775.3	79.966	34.706	Normal Sleep	4	4	8	1	1	1	1
867.95	18.163	101.48	107.31	375.94	189.22	4387.7	0.0431251	Normal Sleep	1	1	4	0	0	1	0
643.69	57.539	73.849	20.556	54.767	1584.6	154.21	10.2756	Normal Sleep	4	4	6	1	1	1	1
690.57	47.559	79.316	27.24	85.437	999.89	253.03	3.95167	Normal Sleep	1	2	3	0	0	1	0
637.91	64.839	72.744	19.294	47.405	1911	116.27	16.4359	Normal Sleep	4	7	6	1	1	1	1
659.52	53.516	75.973	22.769	61.782	1358.4	186.77	7.27312	Normal Sleep	1	1	2	0	0	1	0
650.2	55.699	74.978	21.45	57.551	1483.5	161.73	9.1727	Normal Sleep	4	4	3	1	0	1	1
622.22	367.38	70.895	13.713	31.621	119440	50.83	2349.79	Normal Sleep	1	0	3	0	0	1	0
771.15	29.3305	88.541	48.271	184.15	423.93	813.69	0.520997	Normal Sleep	4	2	6	0	1	1	1
797.87	26.792	92.209	59.907	210.32	357.14	1181.8	0.3022	Normal Sleep	1	3	4	0	0	1	0
575.65	92.3852	65.65	12.085	23.843	6168.7	52.225	118.118	Normal Sleep	4	4	4	1	0	1	1
809.99	25.969	92.971	61.922	218.65	331.24	1497.4	0.22121	Normal Sleep	1	3	6	0	1	1	0
586.4	88.316	68.736	12.921	29.738	3283.3	70.686	46.4491	Normal Sleep	4	7	9	1	1	1	1
770.29	64.239	90.327	47.054	175.19	2653.2	849.86	3.12193	Sleep Deprived	1	2	4	0	0	0	0
719.57	35.879	83.858	36.255	115.06	615.15	442.7	1.38954	Sleep Deprived	4	5	6	1	1	0	1
720.97	54.231	83.88	34.407	111.73	1280	436.17	2.93464	Sleep Deprived	1	5	6	1	1	0	0
777.22	28.006	89.269	52.059	188.95	409.43	906.56	0.45163	Sleep Deprived	4	9	7	1	1	0	1
807.63	45.601	93.43	56.346	209.07	1644.9	1340.3	1.22726	Sleep Deprived	1	0	7	0	1	0	0
642.03	43.292	73.837	18.507	54.661	938.83	121.14	7.74996	Sleep Deprived	4	2	7	0	1	0	1
746.18	41.114	86.72	40.152	136.51	787.24	573.27	1.37324	Sleep Deprived	1	7	7	1	1	0	0
636.53	36.468	73.541	17.695	47.253	839.53	107.2	7.83144	Sleep Deprived	4	9	8	1	1	0	1
774.41	25.668	90.955	49.324	185	382.91	894.47	0.428086	Sleep Deprived	1	3	7	0	1	0	0
622.17	39.566	70.796	13.706	29.191	860.64	47.057	18.2893	Sleep Deprived	4	6	7	1	1	0	1
754.84	36.838	88.117	42.124	152.38	826.44	754.46	1.09541	Sleep Deprived	1	5	4	1	0	0	0
623.01	28.326	71.114	14.078	31.746	491.56	56.784	8.65666	Sleep Deprived	4	7	6	1	1	0	1
821.2	27.228	94.673	64.799	251.3	314.34	1718.2	0.182947	Sleep Deprived	1	4	6	1	1	0	0
646.04	33.547	75.982	20.374	60.002	678.99	174.88	3.88261	Sleep Deprived	4	6	7	1	1	0	1
769.42	56.08	90.164	46.964	173.85	1259.1	834.82	1.50823	Sleep Deprived	1	7	5	1	0	0	0
601.49	49.48	69.575	10.996	14.649	1119.2	35.554	31.4789	Sleep Deprived	4	8	7	1	1	0	1
814.81	44.989	94.075	58.715	212.86	1441.2	1471.5	0.979409	Sleep Deprived	1	4	5	1	0	0	0
642.73	60.001	74.854	19.004	57.719	2501.2	141.04	17.734	Sleep Deprived	4	10	9	1	1	0	1
812.6	58.859	93.535	58.513	210.89	1147.5	1390	0.82554	Sleep Deprived	1	6	6	1	1	0	0
642.22	36.7095	74.291	18.885	55.405	640.3	136.03	4.70705	Sleep Deprived	4	8	7	1	1	0	1
815.62	23.452	94.261	61.19	227.71	381.57	1514.8	0.251895	Sleep Deprived	1	8	8	1	1	0	0
644.87	23.414	74.963	19.536	58.332	335.37	151.7	2.21074	Sleep Deprived	4	10	9	1	1	0	1
862.38	18.513	100.82	487.25	23351	162.28	61230	0.00265033	Sleep Deprived	1	7	8	1	1	0	0
665.63	29.527	77.981	23.736	72.169	567.91	212.52	2.67227	Sleep Deprived	4	8	4	1	0	0	1
830.48	47.438	95.82	74.302	267.47	1264.2	1909.2	0.662162	Sleep Deprived	1	5	7	1	1	0	0
992.28	10.573	116.16	272.93	14273	66.798	14887	0.004487	Sleep Deprived	4	7	8	1	1	0	1
825.85	24.163	95.55	71.77	266.04	267.29	1809.6	0.147707	Sleep Deprived	1	0	4	0	0	0	0
653.94	39.908	76.32	20.597	64.089	522.5	177.99	2.93556	Sleep Deprived	4	5	6	1	1	0	1
762.55	50.61	90.027	46.492	169.52	1206.3	825.52	1.46126	Sleep Deprived	1	2	5	0	0	0	0
554.67	47.344	35.817	10.654	5.4897	1122.1	35.154	31.9196	Sleep Deprived	4	5	7	1	1	0	1
727.18	15.939	84.713	35.849	118.06	101.11	501.1	0.201776	Sleep Deprived	1	5	6	1	1	0	0
665.45	19.069	77.892	23.565	71.064	278.26	210.02	1.32492	Sleep Deprived	4	9	7	1	1	0	1
766.84	53.08	90.14	46.558	170.41	1190.8	829.94	1.4348	Sleep Deprived	1	5	4	1	0	0	0
595.11	42.979	66.068	10.895	7.7178	840	35.49	23.6686	Sleep Deprived	4	8	7	1	1	0	1
786.54	37.661	92.874	53.373	194.08	610.75	1068	0.571863	Sleep Deprived	1	6	6	1	1	0	0
733.45	34.308	85.574	38.121	123.3	562.03	539.14	1.04246	Sleep Deprived	4	7	8	1	1	0	1
772.29	11.638	90.788	48.186	181.82	70.912	887.73	0.0798801	Sleep Deprived	1	5	6	1	1	0	0
620.04	13.363	70.491	12.935	27.349	103.92	46.149	2.25184	Sleep Deprived	4	6	4	1	0	0	1
627.236	67.496	72.106	18.252	43.85	2203.8	110.54	19.9367	Sleep Deprived	1	8	8	1	1	0	0
795.86	26.902	92.094	58.407	207.13	373.578	1079.2	0.346162	Sleep Deprived	4	9	6	1	1	0	1
801.57	30.946	93.425	56.179	206.39	458.32	1292.9	0.35449	Sleep Deprived	1	5	5	1	0	0	0
783.22	27.909	90.169	53.115	192.34	397.12	957.67	0.414673	Sleep Deprived	4	8	7	1	1	0	1
800.4	26.585	93.258	55.033	204.21	426.88	1224.4	0.348644	Sleep Deprived	1	4	7	1	1	0	0
654.73	43.039	76.693	20.613	65.721	1038.7	179.32	5.79244	Sleep Deprived	4	6	8	1	1	0	1
846.32	51.206	96.437	81.931	299.63	1057.6	2938.8	0.359875	Sleep Deprived	1	5	7	1	1	0	0
813.26	24.497	93.264	65.816	232.73	320.91	1585.6	0.20239	Sleep Deprived	4	3	6	0	1	0	1
843.72	31.508	96.428	81.16	287.38	494.52	2669.8	0.185227	Sleep Deprived	1	3	8	0	1	0	0
658.65	37.078	76.91	21.322	65.97	691.39	182.82	3.78181	Sleep Deprived	4	4	7	1	1	0	1
728.13	28.165	84.769	36.404	118.6	405.61	514.78	0.787929	Sleep Deprived	1	5	7	1	1	0	0
633.93	45.999	73.063	17.189	45.752	985.7	101.97	9.66657	Sleep Deprived	4	7	8	1	1	0	1
770.79	26.938	90.365	47.334	178.74	555.09	852.29	0.651292	Sleep Deprived	1	9	9	1	1	0	0
616.04	36.051	70.105	11.962	22.094	980.24	39.685	24.7005	Sleep Deprived	4	10	9	1	1	0	1
575.15	94.986	65.443	9.1246	23.648	7216.2	48.761	147.991	Sleep Deprived	1	5	5	1	0	0	0
826.23	23.862	94.409	73.234	243.52	306.36	1810.8	0.169185	Sleep Deprived	4	9	9	1	1	0	1
801.19	74.903	93.352	55.143	205.46	1057.7	1283.7	0.823946	Sleep Deprived	1	2	3	0	0	0	0
658.02	32.865	76.793	20.904	65.828	717.91	180.05	3.98728	Sleep Deprived	4	4	5	1	0	0	1
808.72	33.671	93.48	57.533	210.86	504.07	1353.1	0.37253	Sleep Deprived	1	4	8	1	1	0	0
821.52	24.496	93.296	66.837	238.94	319.31	1615.1	0.197703	Sleep Deprived	4	5	7	1	1	0	1
781.32	36.842	91.641	52.023	187.69	364.82	995.15	0.366598	Sleep Deprived	1	3	6	0	1	0	0
626.17	31.866	72.103	14.845	39.01	385.02	76.278	5.04759	Sleep Deprived	4	5	8	1	1	0	1
825.01	81.733	94.917	69.373	255.23	2615.6	1724.2	1.51699	Sleep Deprived	1	6	4	1	0	0	0
649.23	83.821	76.283	20.414	63.71	3083.6	177.09	17.4126	Sleep Deprived	4	8	7	1	1	0	1
815.87	30.403	94.647	62.047	232.07	600.26	1569.4	0.382477	Sleep Deprived	1	5	6	1	1	0	0
644.9	31.735	74.963	19.563	59.644	544.27	170.46	3.19295	Sleep Deprived	4	8	6	1	1	0	1
908.15	39.343	108.17	730.45	28895	1137	71587	0.0158828	Sleep Deprived	1	2	3	0	0	0	0
666.47	45.923	78.244	23.835	74.407	1566.2	212.63	7.36585	Sleep Deprived	4	5	7	1	1	0	1
635.53	65.408	72.619	19.077	46.361	1921	112.13	17.1319	Sleep Deprived	1	3	7	0	1	0	0
627.94	47.468	72.248	15.439	41.411	1130	84.369	13.3935	Sleep Deprived	4	8	9	1	1	0	1
832.14	26.943	96.306	79.209	283.73	447.51	2335.3	0.191628	Sleep Deprived	1	3	6	0	1	0	0
724.42	35.304	84.368	37.147	118.47	585.79	500.94	1.16938	Sleep Deprived	4	6	7	1	1	0	1
726.06	31.551	84.55	35.391	114.2	768.385	440.68	1.74363	Sleep Deprived	1	4	6	1	1	0	0
643.38	39.293	74.889	19.313	57.873	912.42	144.49	6.31476	Sleep Deprived	4	8	9	1	1	0	1
847.51	34.52	96.768	87.484	391.07	382.21	3153.6	0.121198	Sleep Deprived	1	2	6	0	1	0	0
660.88	30.709	77.48	21.758	66.795	395.83	183.91	2.1523	Sleep Deprived	4	3	4	0	0	0	1
786.16	31.278	92.4445	52.54	191	511.86	1051.6	0.486744	Sleep Deprived	1	1	4	0	0	0	0
663.92	19.953	77.691	22.414	67.331	218.98	196.16	1.11633	Sleep Deprived	4	2	4	0	0	0	1
772.13	51.026	90.372	47.793	179.94	1089.3	886.51	1.22875	Sleep Deprived	1	6	8	1	1	0	0
619.66	62.628	70.137	12.506	26.682	1701	39.98	42.5463	Sleep Deprived	4	7	7	1	1	0	1
774.97	532.36	91.096	51.049	185.49	24986	901.03	27.7305	Sleep Deprived	1	3	7	0	1	0	0
828.15	23.827	94.427	74.217	267.03	305.89	1813.8	0.168646	Sleep Deprived	4	8	8	1	1	0	1
