# Supplementary material for: Predicting driver fatigue using HRV measures and machine learning
Source: Front Sports Act Living. 2026 Jun 3;8:1796180. doi: 10.3389/fspor.2026.1796180 (PMC13272043; doi:10.3389/fspor.2026.1796180)
Supplement: Supplementary file 1 [file Datasheet1.zip › datasets/Driving_Duration_Ensemble.ipynb]

# %% [markdown]
# Import Packages

# %% [code]
import pandas as pd
import numpy as np
from sklearn.model_selection import train_test_split,GridSearchCV, RandomizedSearchCV
from sklearn.metrics import accuracy_score, classification_report, f1_score
from sklearn.ensemble import RandomForestClassifier
import xgboost as xgb
import missingno as msno
import matplotlib.pyplot as plt
import shap

import time


# %% [markdown]
# Import Data

# %% [code]
df = pd.read_csv('/content/Driving Duration Data.csv')

# %% [code]
df

# %% [code]
df.dtypes

# %% [markdown]
#New Code

# %% [code]
print(df.columns)

# %% [code]
unique_subjects = np.unique(df['Subject'])
unique_subjects

# %% [code]
feature_cols = ['MeanRR', 'SDNN', 'MeanHR', 'RMSSD', 'VLF', 'LF', 'HF',
       'LF_HF']

# %% [code]
for col in feature_cols:
    df[col] = pd.to_numeric(df[col].replace(',', '', regex=True), errors='coerce')

# %% [code]
df.dtypes

# %% [code]
X = df[feature_cols].values
y = df['Driving Duration'].values
subject_ids = df['Subject'].values

# %% [code]
import numpy as np
import matplotlib.pyplot as plt
from sklearn.model_selection import GroupKFold
from sklearn.metrics import roc_auc_score
from xgboost import XGBClassifier

def plot_learning_curve(X, y, groups):

    train_sizes = np.linspace(0.1, 1.0, 5)
    train_scores = []
    val_scores = []

    gkf = GroupKFold(n_splits=5)

    for frac in train_sizes:
        fold_train_scores = []
        fold_val_scores = []

        for train_idx, test_idx in gkf.split(X, y, groups):

            # Subsample training data
            n_samples = int(len(train_idx) * frac)
            sub_idx = train_idx[:n_samples]

            X_train, X_test = X[sub_idx], X[test_idx]
            y_train, y_test = y[sub_idx], y[test_idx]

            model = XGBClassifier(
                objective='binary:logistic',
                eval_metric='auc',
                tree_method='hist',
                random_state=42
            )

            model.fit(X_train, y_train)

            y_train_prob = model.predict_proba(X_train)[:,1]
            y_test_prob = model.predict_proba(X_test)[:,1]

            fold_train_scores.append(roc_auc_score(y_train, y_train_prob))
            fold_val_scores.append(roc_auc_score(y_test, y_test_prob))

        train_scores.append(np.mean(fold_train_scores))
        val_scores.append(np.mean(fold_val_scores))

    # Plot
    plt.figure()
    plt.plot(train_sizes, train_scores, marker='o', label='Train')
    plt.plot(train_sizes, val_scores, marker='o', label='Validation')
    plt.xlabel("Training Size")
    plt.ylabel("AUC")
    plt.legend()
    plt.title("Learning Curve (Group-aware)")
    plt.show()

# %% [markdown]
#XGBoost

# %% [code]
# Start timing
start_time = time.time()

# %% [code]
import numpy as np
from sklearn.model_selection import GroupKFold, RandomizedSearchCV, train_test_split
from sklearn.utils import resample
from sklearn.metrics import accuracy_score, roc_auc_score, recall_score
from xgboost import XGBClassifier
from scipy.stats import randint, uniform

# =========================
# 1. BASE MODEL (FAST)
# =========================
base_model = XGBClassifier(
    objective='binary:logistic',
    eval_metric='auc',
    tree_method='hist',   # 🔥 speed
    random_state=42
)

# =========================
# 2. PARAM DISTRIBUTION
# =========================
param_dist = {
    'n_estimators': randint(100, 200),
    'max_depth': randint(2, 6),
    'learning_rate': uniform(0.01, 0.1),
    'subsample': uniform(0.7, 0.3),
    'colsample_bytree': uniform(0.7, 0.3),
    'min_child_weight': randint(1, 5),
    'gamma': uniform(0, 0.3)
}

# =========================
# 3. TUNE ONCE (IMPORTANT)
# =========================
gkf = GroupKFold(n_splits=5)

random_search = RandomizedSearchCV(
    estimator=base_model,
    param_distributions=param_dist,
    n_iter=10,
    cv=gkf,
    scoring='roc_auc',
    n_jobs=-1,
    random_state=42
)

random_search.fit(X, y, groups=subject_ids)

best_params = random_search.best_params_

print("Best params:", best_params)

# =========================
# 4. BOOTSTRAP LOOP
# =========================
n_bootstrap = 1000
outer_splits = 5

unique_subjects = np.unique(subject_ids)

all_metrics_xg = []
feature_importances_xg = []

for b in range(n_bootstrap):

    # Bootstrap subjects
    sampled_subjects = resample(unique_subjects, replace=True)

    mask = np.isin(subject_ids, sampled_subjects)
    X_boot = X[mask]
    y_boot = y[mask]
    groups_boot = subject_ids[mask]

    outer_cv = GroupKFold(n_splits=outer_splits)

    fold_results = []

    for train_idx, test_idx in outer_cv.split(X_boot, y_boot, groups_boot):

        X_train, X_test = X_boot[train_idx], X_boot[test_idx]
        y_train, y_test = y_boot[train_idx], y_boot[test_idx]
        groups_train = groups_boot[train_idx]

        # =========================
        # GROUP-AWARE TRAIN/VAL SPLIT
        # =========================
        unique_train_subj = np.unique(groups_train)

        train_subj, val_subj = train_test_split(
            unique_train_subj,
            test_size=0.2,
            random_state=42
        )

        train_mask = np.isin(groups_train, train_subj)
        val_mask = np.isin(groups_train, val_subj)

        X_tr, X_val = X_train[train_mask], X_train[val_mask]
        y_tr, y_val = y_train[train_mask], y_train[val_mask]

        # =========================
        # FINAL MODEL (EARLY STOPPING)
        # =========================
        model = XGBClassifier(
            **best_params,
            objective='binary:logistic',
            eval_metric='auc',
            tree_method='hist',
            random_state=42
        )

        model.fit(
            X_tr, y_tr,
            eval_set=[(X_val, y_val)],
            verbose=False
        )

        # =========================
        # EVALUATION
        # =========================
        y_pred = model.predict(X_test)
        y_prob = model.predict_proba(X_test)[:, 1]

        acc = accuracy_score(y_test, y_pred)
        auc = roc_auc_score(y_test, y_prob)
        sens = recall_score(y_test, y_pred)

        fold_results.append([acc, auc, sens])
        feature_importances_xg.append(model.feature_importances_)

    all_metrics_xg.append(np.mean(fold_results, axis=0))

# =========================
# FINAL RESULTS
# =========================
all_metrics_xg = np.array(all_metrics_xg)
feature_importances_xg = np.array(feature_importances_xg)

# %% [code]
# End timing
end_time = time.time()
time_taken = end_time - start_time
print("Computation Time (seconds):", time_taken)

# %% [code]
all_metrics_xg

# %% [code]
print(all_metrics_xg.shape)

# %% [code]
best_params

# %% [markdown]
##Evaluation Metric Table

# %% [code]
import pandas as pd
import numpy as np

metric_names = ['Accuracy', 'AUC', 'Sensitivity']

means = np.mean(all_metrics_xg, axis=0)
ci_lower = np.percentile(all_metrics_xg, 2.5, axis=0)
ci_upper = np.percentile(all_metrics_xg, 97.5, axis=0)

results_df = pd.DataFrame({
    'Metric': metric_names,
    'Mean': means,
    'CI Lower (2.5%)': ci_lower,
    'CI Upper (97.5%)': ci_upper
})

print(results_df)

# %% [markdown]
##Feature Importance

# %% [code]
feature_names = ['MeanRR', 'SDNN', 'MeanHR', 'RMSSD', 'VLF', 'LF', 'HF',
       'LF_HF']

mean_importance = np.mean(feature_importances_xg, axis=0)
std_importance = np.std(feature_importances_xg, axis=0)

fi_df_xg = pd.DataFrame({
    'Feature': feature_names,
    'Mean Importance': mean_importance,
    'Std': std_importance
}).sort_values(by='Mean Importance', ascending=False)

print(fi_df_xg)

# %% [code]
import matplotlib.pyplot as plt

plt.figure()
plt.barh(fi_df_xg['Feature'], fi_df_xg['Mean Importance'], xerr=fi_df_xg['Std'])
plt.xlabel("Importance")
plt.title("Feature Importance Stability (Bootstrap)")
plt.gca().invert_yaxis()
plt.show()

# %% [markdown]
## AUC Distribution Plot

# %% [code]
auc_values = all_metrics_xg[:, 1]

plt.figure()
plt.hist(auc_values, bins=20)
plt.xlabel("AUC")
plt.ylabel("Frequency")
plt.title("Distribution of AUC (Bootstrap)")
plt.show()

# %% [markdown]
##Learning Curve

# %% [code]
train_scores = np.array(train_scores)
val_scores = np.array(val_scores)

plt.figure()
plt.plot(train_sizes, train_scores, marker='o', label='Train')
plt.plot(train_sizes, val_scores, marker='o', label='Validation')

# Add simple shading (optional)
plt.fill_between(train_sizes,
                 train_scores - 0.02,
                 train_scores + 0.02,
                 alpha=0.2)

plt.fill_between(train_sizes,
                 val_scores - 0.02,
                 val_scores + 0.02,
                 alpha=0.2)

plt.xlabel("Training Size")
plt.ylabel("AUC")
plt.legend()
plt.title("Learning Curve")
plt.show()

# %% [markdown]
##SHAP Value

# %% [code]
pip install shap

# %% [code]
import shap

# %% [code]
final_model = XGBClassifier(
    **best_params,
    objective='binary:logistic',
    eval_metric='auc',
    tree_method='hist',
    random_state=42
)

final_model.fit(X, y)

# %% [code]
explainer = shap.TreeExplainer(final_model)
shap_values = explainer.shap_values(X)

# %% [code]
shap.summary_plot(shap_values, X, feature_names=feature_cols)

# %% [code]
shap.summary_plot(shap_values, X, feature_names=feature_cols, plot_type="bar")

# %% [code]
shap.dependence_plot("RMSSD", shap_values, X, feature_names=feature_cols)

# %% [markdown]
#Random Forest

# %% [code]
# Start timing
start_time = time.time()

# %% [code]
import numpy as np
from sklearn.model_selection import GroupKFold, RandomizedSearchCV, train_test_split
from sklearn.utils import resample
from sklearn.metrics import accuracy_score, roc_auc_score, recall_score
from sklearn.ensemble import RandomForestClassifier
from scipy.stats import randint

# =========================
# 1. BASE MODEL
# =========================
base_model = RandomForestClassifier(
    random_state=42,
    n_jobs=-1
)

# =========================
# 2. PARAM DISTRIBUTION
# =========================
param_dist = {
    'n_estimators': randint(100, 200),
    'max_depth': randint(2, 6),
    'min_samples_split': randint(2, 10),
    'min_samples_leaf': randint(1, 5),
    'max_features': ['sqrt', 'log2', None],
    'bootstrap': [True]
}

# =========================
# 3. TUNE ONCE
# =========================
gkf = GroupKFold(n_splits=5)

random_search = RandomizedSearchCV(
    estimator=base_model,
    param_distributions=param_dist,
    n_iter=10,
    cv=gkf,
    scoring='roc_auc',
    n_jobs=-1,
    random_state=42
)

random_search.fit(X, y, groups=subject_ids)

best_params = random_search.best_params_
print("Best params:", best_params)

# =========================
# 4. BOOTSTRAP LOOP
# =========================
n_bootstrap = 500   # ⚠️ reduce for speed
outer_splits = 5

unique_subjects = np.unique(subject_ids)

all_metrics_rf = []
feature_importances_rf = []

for b in range(n_bootstrap):

    sampled_subjects = resample(unique_subjects, replace=True)

    mask = np.isin(subject_ids, sampled_subjects)
    X_boot = X[mask]
    y_boot = y[mask]
    groups_boot = subject_ids[mask]

    outer_cv = GroupKFold(n_splits=outer_splits)

    fold_results = []

    for train_idx, test_idx in outer_cv.split(X_boot, y_boot, groups_boot):

        X_train, X_test = X_boot[train_idx], X_boot[test_idx]
        y_train, y_test = y_boot[train_idx], y_boot[test_idx]
        groups_train = groups_boot[train_idx]

        # Group-aware split
        unique_train_subj = np.unique(groups_train)

        train_subj, val_subj = train_test_split(
            unique_train_subj,
            test_size=0.2,
            random_state=42
        )

        train_mask = np.isin(groups_train, train_subj)

        X_tr = X_train[train_mask]
        y_tr = y_train[train_mask]

        # =========================
        # FINAL MODEL
        # =========================
        model = RandomForestClassifier(
            **best_params,
            random_state=42,
            n_jobs=-1
        )

        model.fit(X_tr, y_tr)

        # =========================
        # EVALUATION
        # =========================
        y_pred = model.predict(X_test)
        y_prob = model.predict_proba(X_test)[:, 1]

        acc = accuracy_score(y_test, y_pred)
        auc = roc_auc_score(y_test, y_prob)
        sens = recall_score(y_test, y_pred)

        fold_results.append([acc, auc, sens])
        feature_importances_rf.append(model.feature_importances_)

    all_metrics_rf.append(np.mean(fold_results, axis=0))

all_metrics_rf = np.array(all_metrics_rf)
feature_importances_rf = np.array(feature_importances_rf)

# %% [code]
# End timing
end_time = time.time()
time_taken = end_time - start_time
print("Computation Time (seconds):", time_taken)

# %% [markdown]
24 minutes

# %% [code]
all_metrics_rf

# %% [code]
print(all_metrics_rf.shape)

# %% [code]


# %% [markdown]
##Evaluation Metric Table

# %% [code]
import pandas as pd
import numpy as np

metric_names = ['Accuracy', 'AUC', 'Sensitivity']

means = np.mean(all_metrics_rf, axis=0)
ci_lower = np.percentile(all_metrics_rf, 2.5, axis=0)
ci_upper = np.percentile(all_metrics_rf, 97.5, axis=0)

results_df = pd.DataFrame({
    'Metric': metric_names,
    'Mean': means,
    'CI Lower (2.5%)': ci_lower,
    'CI Upper (97.5%)': ci_upper
})

print(results_df)

# %% [markdown]
##Feature Importance

# %% [code]
feature_names = ['MeanRR', 'SDNN', 'MeanHR', 'RMSSD', 'VLF', 'LF', 'HF',
       'LF_HF']

mean_importance = np.mean(feature_importances_rf, axis=0)
std_importance = np.std(feature_importances_rf, axis=0)

fi_df_rf = pd.DataFrame({
    'Feature': feature_names,
    'Mean Importance': mean_importance,
    'Std': std_importance
}).sort_values(by='Mean Importance', ascending=False)

print(fi_df_rf)

# %% [markdown]
##AUC Distribution Plot

# %% [code]
auc_values = all_metrics_rf[:, 1]

plt.figure()
plt.hist(auc_values, bins=20)
plt.xlabel("AUC")
plt.ylabel("Frequency")
plt.title("Distribution of AUC (Bootstrap) of Random Forest")
plt.show()

# %% [markdown]
##SHAP Value

# %% [code]
import shap

# %% [code]
from sklearn.ensemble import RandomForestClassifier

final_rf = RandomForestClassifier(
    **best_params,
    random_state=42,
    n_jobs=-1
)

final_rf.fit(X, y)

# %% [code]
import shap

explainer = shap.TreeExplainer(final_rf)
shap_values = explainer.shap_values(X)
shap_values = shap_values[1]

# %% [code]
feature_cols = ['MeanRR', 'SDNN', 'MeanHR', 'RMSSD', 'VLF', 'LF', 'HF',
       'LF_HF']

# %% [code]
shap.summary_plot(shap_values, X, feature_names=feature_cols)

# %% [code]
shap.summary_plot(shap_values, X, feature_names=feature_cols, plot_type="bar")

# %% [markdown]
#Logistic Regression

# %% [code]
# Start timing
start_time = time.time()

# %% [code]
import numpy as np
from sklearn.model_selection import GroupKFold, RandomizedSearchCV, train_test_split
from sklearn.utils import resample
from sklearn.metrics import accuracy_score, roc_auc_score, recall_score
from sklearn.linear_model import LogisticRegression
from sklearn.pipeline import Pipeline
from sklearn.preprocessing import StandardScaler
from scipy.stats import uniform

# =========================
# 1. BASE MODEL
# =========================
base_model = Pipeline([
    ('scaler', StandardScaler()),
    ('clf', LogisticRegression(
        solver='liblinear',
        max_iter=1000,
        random_state=42
    ))
])

# =========================
# 2. PARAM DISTRIBUTION
# =========================
param_dist = {
    'clf__C': uniform(0.01, 10),
    'clf__penalty': ['l1', 'l2']
}

# =========================
# 3. TUNE ONCE
# =========================
gkf = GroupKFold(n_splits=5)

random_search = RandomizedSearchCV(
    estimator=base_model,
    param_distributions=param_dist,
    n_iter=10,
    cv=gkf,
    scoring='roc_auc',
    n_jobs=-1,
    random_state=42
)

random_search.fit(X, y, groups=subject_ids)

best_params = random_search.best_params_
print("Best params:", best_params)

# =========================
# 4. BOOTSTRAP LOOP
# =========================
n_bootstrap = 1000   # reduce for speed
outer_splits = 5

unique_subjects = np.unique(subject_ids)

all_metrics_lr = []
feature_importances_lr = []

for b in range(n_bootstrap):

    sampled_subjects = resample(unique_subjects, replace=True)

    mask = np.isin(subject_ids, sampled_subjects)
    X_boot = X[mask]
    y_boot = y[mask]
    groups_boot = subject_ids[mask]

    outer_cv = GroupKFold(n_splits=outer_splits)

    fold_results = []

    for train_idx, test_idx in outer_cv.split(X_boot, y_boot, groups_boot):

        X_train, X_test = X_boot[train_idx], X_boot[test_idx]
        y_train, y_test = y_boot[train_idx], y_boot[test_idx]
        groups_train = groups_boot[train_idx]

        unique_train_subj = np.unique(groups_train)

        train_subj, val_subj = train_test_split(
            unique_train_subj,
            test_size=0.2,
            random_state=42
        )

        train_mask = np.isin(groups_train, train_subj)

        X_tr = X_train[train_mask]
        y_tr = y_train[train_mask]

        # =========================
        # FINAL MODEL
        # =========================
        model = Pipeline([
            ('scaler', StandardScaler()),
            ('clf', LogisticRegression(
                C=best_params['clf__C'],
                penalty=best_params['clf__penalty'],
                solver='liblinear',
                max_iter=1000,
                random_state=42
            ))
        ])

        model.fit(X_tr, y_tr)

        # =========================
        # EVALUATION
        # =========================
        y_pred = model.predict(X_test)
        y_prob = model.predict_proba(X_test)[:, 1]

        acc = accuracy_score(y_test, y_pred)
        auc = roc_auc_score(y_test, y_prob)
        sens = recall_score(y_test, y_pred)

        fold_results.append([acc, auc, sens])

        # Feature importance (coefficients)
        coef = model.named_steps['clf'].coef_[0]
        feature_importances_lr.append(np.abs(coef))

    all_metrics_lr.append(np.mean(fold_results, axis=0))

all_metrics_lr = np.array(all_metrics_lr)
feature_importances_lr = np.array(feature_importances_lr)

# %% [code]
# End timing
end_time = time.time()
time_taken = end_time - start_time
print("Computation Time (seconds):", time_taken)

# %% [code]


# %% [markdown]
##Evaluation Metric Table

# %% [code]
import pandas as pd
import numpy as np

metric_names = ['Accuracy', 'AUC', 'Sensitivity']

means_lr = np.mean(all_metrics_lr, axis=0)
ci_lower_lr = np.percentile(all_metrics_lr, 2.5, axis=0)
ci_upper_lr = np.percentile(all_metrics_lr, 97.5, axis=0)

results_df_lr = pd.DataFrame({
    'Metric': metric_names,
    'Mean': means_lr,
    'CI Lower (2.5%)': ci_lower_lr,
    'CI Upper (97.5%)': ci_upper_lr
})

print(results_df_lr)

# %% [markdown]
##Feature Importance (Coefficient)

# %% [code]
feature_names = ['MeanRR', 'SDNN', 'MeanHR', 'RMSSD', 'VLF', 'LF', 'HF',
       'LF_HF']

mean_importance = np.mean(feature_importances_lr, axis=0)
std_importance = np.std(feature_importances_lr, axis=0)

fi_df_lr = pd.DataFrame({
    'Feature': feature_names,
    'Mean Importance': mean_importance,
    'Std': std_importance
}).sort_values(by='Mean Importance', ascending=False)

print(fi_df_lr)

# %% [markdown]
##AUC Distribution Plot

# %% [code]
auc_values = all_metrics_lr[:, 1]

plt.figure()
plt.hist(auc_values, bins=20)
plt.xlabel("AUC")
plt.ylabel("Frequency")
plt.title("Distribution of AUC (Bootstrap) of Logistic Regression")
plt.show()

# %% [markdown]
#Summarize

# %% [code]
import numpy as np
import pandas as pd

def summarize_metrics(metrics, model_name):
    means = np.mean(metrics, axis=0)
    ci_lower = np.percentile(metrics, 2.5, axis=0)
    ci_upper = np.percentile(metrics, 97.5, axis=0)

    return pd.DataFrame({
        'Model': [model_name]*3,
        'Metric': ['Accuracy', 'AUC', 'Sensitivity'],
        'Mean': means,
        'CI Lower': ci_lower,
        'CI Upper': ci_upper
    })

df_xgb = summarize_metrics(all_metrics_xg, 'XGBoost')
df_rf  = summarize_metrics(all_metrics_rf, 'Random Forest')
df_lr  = summarize_metrics(all_metrics_lr, 'Logistic Regression')

final_df = pd.concat([df_xgb, df_rf, df_lr])

# %% [code]
final_df['Result'] = final_df.apply(
    lambda row: f"{row['Mean']:.3f} ({row['CI Lower']:.3f}–{row['CI Upper']:.3f})",
    axis=1
)

table = final_df.pivot(index='Model', columns='Metric', values='Result')

print(table)

# %% [markdown]
#Cohen's d

# %% [code]
import pandas as pd
import numpy as np
from statsmodels.stats.power import TTestPower

# variables to analyze
features = ['MeanRR', 'SDNN', 'MeanHR', 'RMSSD', 'VLF', 'LF', 'HF', 'LF_HF']

results = []

power_analysis = TTestPower()

# group by subject + condition
df_avg = df.groupby(['Subject', 'Driving Duration'])[features].mean().reset_index()

for feature in features:

    # pivot per feature
    df_pivot = df_avg.pivot(index='Subject', columns='Driving Duration', values=feature)

    # ensure both conditions exist
    df_pivot = df_pivot.dropna()

    short_drive = df_pivot[0]
    long_drive = df_pivot[1]

    # paired difference
    diff = long_drive - short_drive

    # Cohen's d (paired)
    d = np.mean(diff) / np.std(diff, ddof=1)

    # sample size
    n = len(diff)

    # power analysis (two-sided test)
    power = power_analysis.solve_power(effect_size=d,
                                       nobs=n,
                                       alpha=0.05,
                                       alternative='two-sided')

    results.append({
        'Feature': feature,
        'Cohens_d': d,
        'Power': power,
        'N': n
    })

# convert to dataframe
results_df = pd.DataFrame(results)

print(results_df)

# %% [code]
print(df_avg.groupby('Driving Duration')[['MeanRR','MeanHR']].mean())
